# Supplementary material for: Control over Recommendation Algorithms in Heterogeneous Modular Systems with Dynamic Opinions
Source: Entropy (Basel). 2026 Mar 16;28(3):333. doi: 10.3390/e28030333 (PMC13025129; doi:10.3390/e28030333)
Supplement: Supplementary file 1 [file entropy-28-00333-s001.zip]

Archive with 10 entries (8 files):
- entropy-4168075-supplementary/
- entropy-4168075-supplementary/Supplement/
- entropy-4168075-supplementary/Supplement/.DS_Store
- entropy-4168075-supplementary/Supplement/Lib_Data.py
- entropy-4168075-supplementary/Supplement/Lib_NumericalSolution.py
- entropy-4168075-supplementary/Supplement/Lib_NumericalSolution_Ranking.py
- entropy-4168075-supplementary/Supplement/Lib_Simulations.py
- entropy-4168075-supplementary/Supplement/m=2.ipynb
- entropy-4168075-supplementary/Supplement/m=3.ipynb
- entropy-4168075-supplementary/Supplement/m=5.ipynb
