# Supplementary material for: Control over Recommendation Algorithms in Heterogeneous Modular Systems with Dynamic Opinions
Source: Entropy (Basel). 2026 Mar 16;28(3):333. doi: 10.3390/e28030333 (PMC13025129; doi:10.3390/e28030333)
Supplement: Supplementary file 1 [file entropy-28-00333-s001.zip › entropy-4168075-supplementary/Supplement/Lib_Data.py]

import numpy as np
import networkx as nx
import pandas as pd
from IPython.display import clear_output
import matplotlib.pyplot as plt
import math
import random
import scipy.sparse as sprs
import copy
import os
from sklearn.preprocessing import normalize


P = []

P.append(np.array([[1,     0,     0,     0,     0], 
                   [0.97,  0.03,  0,     0,     0], 
                   [0.94,  0.04,  0.02,  0,     0], 
                   [0.91,  0.05,  0.03,  0.01,  0], 
                   [0.87,  0.06,  0.04,  0.02,  0.01]]))

P.append(np.array([[0.03,  0.97,  0,     0,      0], 
                   [0.01,  0.98,  0.01,  0,      0], 
                   [0,     0.97,  0.03,  0,      0], 
                   [0,     0.94,  0.04,  0.02,   0], 
                   [0,     0.91,  0.05,  0.03,   0.01]]))

P.append(np.array([[0.02,  0.04,  0.94,  0,     0], 
                   [0,     0.03,  0.97,  0,     0], 
                   [0,     0.01,  0.98,  0.01,  0], 
                   [0,     0,     0.97,  0.03,  0], 
                   [0,     0,     0.94,  0.04,  0.02]]))

P.append(np.array([[0.01,  0.03,  0.05,  0.91,  0], 
                   [0,     0.02,  0.04,  0.94,  0], 
                   [0,     0,     0.03,  0.97,  0], 
                   [0,     0,     0.01,  0.98,  0.01], 
                   [0,     0,     0,     0.97,  0.03]]))

P.append(np.array([[0.01,  0.02,  0.04,  0.06,  0.87], 
                   [0,     0.01,  0.03,  0.05,  0.91], 
                   [0,     0,     0.02,  0.04,  0.94], 
                   [0,     0,     0,     0.03,  0.97], 
                   [0,     0,     0,     0,     1]]))

P_ass_smooth_5 = P

#---------------------------------------------------------------------------

P = []

for i in range(5):

    P.append(np.identity(5))

P_ass_stricit_5 = P

#---------------------------------------------------------------------------

P = []

for i in range(3):

    P.append(np.identity(3))

P_ass_stricit_3 = P

#---------------------------------------------------------------------------
#---------------------------------------------------------------------------

P = []

P.append(np.array([[1,    0], 
                   [0.7,  0.3]]))

P.append(np.array([[0.3,  0.7], 
                   [0,    1]]))

P_2_in = P

#---------------------------------------------------------------------------

P = []

P.append(np.array([[1,    0], 
                   [0.9,  0.1]]))

P.append(np.array([[0.1,  0.9], 
                   [0,    1]]))

P_2_inter = P

#---------------------------------------------------------------------------

P = []

P.append(np.array([[0.99,  0.01], 
                   [0.95,  0.05]]))

P.append(np.array([[0.07,  0.93], 
                   [0.03,  0.97]]))

P_empirics_2_in = P

#---------------------------------------------------------------------------

P = []

P.append(np.array([[0.95,  0.05], 
                   [0.93,  0.07]]))

P.append(np.array([[0.05,  0.95], 
                   [0.03,  0.97]]))

P_empirics_2_in__ = P

#---------------------------------------------------------------------------

P = []

P.append(np.array([[0.98,  0.02], 
                   [0.96,  0.04]]))

P.append(np.array([[0.06,  0.94], 
                   [0.04,  0.96]]))

P_empirics_2_inter = P

#---------------------------------------------------------------------------
#---------------------------------------------------------------------------

P = []

P.append(np.array([[0.96,   0.04,   0], 
                   [0.942,  0.057,  0.001], 
                   [0.907,  0.091,  0.002]]))

P.append(np.array([[0.04,   0.952,  0.008], 
                   [0.021,  0.969,  0.01], 
                   [0.02,   0.944,  0.036]]))

P.append(np.array([[0.001,  0.082,  0.917], 
                   [0.001,  0.07,   0.929], 
                   [0.001,  0.054,  0.945]]))

P_empirics_3 = P

#---------------------------------------------------------------------------
#---------------------------------------------------------------------------

P = []

P.append(np.array([[0.94,   0.05,   0.01], 
                   [0.7,    0.25,   0.05], 
                   [0.65,   0.25,   0.1]]))

P.append(np.array([[0.45,   0.5,    0.05], 
                   [0.25,   0.65,   0.1], 
                   [0.15,   0.25,   0.6]]))

P.append(np.array([[0.35,   0.45,   0.2], 
                   [0.15,   0.45,   0.4], 
                   [0.05,   0.15,   0.8]]))

P_LLM_MM_3 = P

#---------------------------------------------------------------------------

P = []

P.append(np.array([[0.92,   0.07,   0.01], 
                   [0.8,    0.15,   0.05], 
                   [0.7,    0.2,    0.1]]))

P.append(np.array([[0.35,   0.55,   0.1], 
                   [0.2,    0.7,    0.1], 
                   [0.2,    0.35,   0.45]]))

P.append(np.array([[0.25,   0.5,    0.25], 
                   [0.1,    0.35,   0.55], 
                   [0.08,   0.22,   0.7]]))

P_LLM_MF_3 = P

#---------------------------------------------------------------------------

P = []

P.append(np.array([[0.89,   0.1,    0.01], 
                   [0.7,    0.2,    0.05], 
                   [0.45,   0.3,    0.25]]))

P.append(np.array([[0.5,    0.45,   0.05], 
                   [0.22,   0.68,   0.1], 
                   [0.1,    0.15,   0.75]]))

P.append(np.array([[0.4,    0.25,   0.35], 
                   [0.25,   0.5,    0.25], 
                   [0.1,    0.25,   0.65]]))

P_LLM_FM_3 = P

#---------------------------------------------------------------------------

P = []

P.append(np.array([[0.87,   0.12,   0.01], 
                   [0.65,   0.3,    0.05], 
                   [0.55,   0.25,   0.2]]))

P.append(np.array([[0.55,   0.4,    0.05], 
                   [0.28,   0.6,    0.12], 
                   [0.12,   0.18,   0.7]]))

P.append(np.array([[0.2,    0.55,   0.25], 
                   [0.15,   0.5,    0.35], 
                   [0.7,    0.18,   0.75]]))

P_LLM_FF_3 = P

#---------------------------------------------------------------------------

P = []

P.append(np.array([[0.947,  0.044,  0.008,  0.001,  0], 
                   [0.954,  0.04,   0.006,  0,      0], 
                   [0.938,  0.051,  0.01,   0.001,  0], 
                   [0.911,  0.07,   0.016,  0.003,  0], 
                   [0.919,  0.063,  0.009,  0.009,  0]]))

P.append(np.array([[0.055,  0.872,  0.071,  0.002,  0], 
                   [0.046,  0.898,  0.055,  0.001,  0], 
                   [0.032,  0.893,  0.073,  0.002,  0], 
                   [0.04,   0.859,  0.097,  0.004,  0], 
                   [0.047,  0.858,  0.092,  0.003,  0]]))

P.append(np.array([[0.002,  0.057,  0.919,  0.022,  0], 
                   [0.002,  0.052,  0.935,  0.011,  0], 
                   [0.001,  0.038,  0.943,  0.018,  0], 
                   [0.001,  0.039,  0.913,  0.046,  0.001], 
                   [0.001,  0.043,  0.896,  0.059,  0.001]]))

P.append(np.array([[0.001,  0.002,  0.102,  0.876,  0.019], 
                   [0.001,  0.005,  0.093,  0.886,  0.015], 
                   [0,      0.002,  0.078,  0.905,  0.015], 
                   [0.001,  0.002,  0.068,  0.898,  0.031], 
                   [0.001,  0.003,  0.069,  0.884,  0.043]]))

P.append(np.array([[0,      0,      0.011,  0.097,  0.892], 
                   [0,      0.003,  0.009,  0.081,  0.907], 
                   [0.001,  0.001,  0.006,  0.072,  0.92], 
                   [0,      0.001,  0.006,  0.069,  0.924], 
                   [0.001,  0,      0.005,  0.071,  0.923]]))

P_empirics_5 = P

#---------------------------------------------------------------------------

P = []

P.append(np.array([[0.99,  0.01,  0], 
                   [0.95,  0.05,  0], 
                   [0.9,   0.07,  0.03]]))

P.append(np.array([[0.1,   0.9,   0], 
                   [0.01,  0.98,  0.01], 
                   [0,     0.9,   0.1]]))

P.append(np.array([[0.03,  0.07,  0.9], 
                   [0,     0.05,  0.95], 
                   [0,     0.01,  0.99]]))

P_ass_smooth_3 = P

#---------------------------------------------------------------------------

P = []

P.append(np.array([[0.95,  0.05,  0], 
                   [0.9,   0.1,   0], 
                   [0.7,   0.2,   0.1]]))

P.append(np.array([[0.2,   0.8,   0], 
                   [0.05,  0.9,   0.05], 
                   [0,     0.7,   0.3]]))

P.append(np.array([[0.05,  0.15,  0.8], 
                   [0,     0.05,  0.95], 
                   [0,     0.01,  0.99]]))

P_ass_mlsd_3_out = P

#---------------------------------------------------------------------------

P = []

P.append(np.array([[0.99,  0.01,  0], 
                   [0.8,   0.15,  0.05], 
                   [0.6,   0.25,  0.15]]))

P.append(np.array([[0.25,  0.75,  0], 
                   [0.02,  0.95,  0.03], 
                   [0,     0.65,  0.35]]))

P.append(np.array([[0.1,   0.2,   0.7], 
                   [0.05,  0.1,   0.85], 
                   [0,     0.01,  0.99]]))

P_ass_mlsd_3_in = P

#---------------------------------------------------------------------------

P = []

P.append(np.array([[0.95,  0.05,  0], 
                   [0.85,  0.15,  0], 
                   [0.9,   0.1,   0]]))

P.append(np.array([[0.2,   0.8,   0], 
                   [0.05,  0.9,   0.05], 
                   [0,     0.7,   0.3]]))

P.append(np.array([[0,     0.05,  0.95], 
                   [0,     0.1,   0.9], 
                   [0,     0.01,  0.99]]))

P_bc_mlsd_3_out = P

#---------------------------------------------------------------------------

P = []

P.append(np.array([[0.99,  0.01,  0], 
                   [0.8,   0.2,   0], 
                   [0.85,  0.15,  0]]))

P.append(np.array([[0.25,  0.75,  0], 
                   [0.02,  0.95,  0.03], 
                   [0,     0.65,  0.35]]))

P.append(np.array([[0,     0.05,  0.95], 
                   [0,     0.15,  0.85], 
                   [0,     0.01,  0.99]]))

P_bc_mlsd_3_in = P

#---------------------------------------------------------------------------

P = []

P.append(np.array([[0.95,  0.05,  0], 
                   [0.85,  0.15,  0], 
                   [0.9,   0.1,   0]]))

P.append(np.array([[0.2,   0.7,   0.1], 
                   [0.05,  0.9,   0.05], 
                   [0.1,   0.6,   0.3]]))

P.append(np.array([[0,     0.05,  0.95], 
                   [0,     0.1,   0.9], 
                   [0,     0.01,  0.99]]))

P_diss_mlsd_3_out = P

#---------------------------------------------------------------------------

P = []

P.append(np.array([[0.99,  0.01,  0], 
                   [0.8,   0.2,   0], 
                   [0.85,  0.15,  0]]))

P.append(np.array([[0.25,  0.7,   0.05], 
                   [0.02,  0.95,  0.03], 
                   [0.05,  0.6,   0.35]]))

P.append(np.array([[0,     0.05,  0.95], 
                   [0,     0.15,  0.85], 
                   [0,     0.01,  0.99]]))

P_diss_mlsd_3_in = P

#---------------------------------------------------------------------------

Matrix_Hetero_3 = np.array([[0.5,   0.75,  1], 
                            [0.75,  0.5,   0.75], 
                            [1,     0.75,  0.5]])

Matrix_Hetero_2 = np.array([[0.5,  1], 
                            [1,    0.5]])

Matrix_Hom_3 = np.array([[1,     0.75,  0.5], 
                         [0.75,  1,     0.75], 
                         [0.5,   0.75,  1]])

Matrix_Hom_2 = np.array([[1,     0.5], 
                         [0.5,   1]])

#---------------------------------------------------------------------------
#---------------------------------------------------------------------------

Personalization_Matrices_M_2_m_3 = {}

M = 2
m = 3

for Type_i in list(np.arange(M+1)):
    for Type_j in list(np.arange(M+1)):
        Personalization_Matrices_M_2_m_3[f'{Type_i}-{Type_j}'] = np.ones((m, m))

#---------------------------------------------------------------------------

Personalization_Matrices_Opinion_Hetero_M_2_m_3 = {}

M = 2
m = 3

for Type_i in list(np.arange(M+1)):
    for Type_j in list(np.arange(M+1)):
        Personalization_Matrices_Opinion_Hetero_M_2_m_3[f'{Type_i}-{Type_j}'] = Matrix_Hetero_3

#---------------------------------------------------------------------------

Personalization_Matrices_Opinion_Hetero_M_2_m_2 = {}

M = 2
m = 2

for Type_i in list(np.arange(M+1)):
    for Type_j in list(np.arange(M+1)):
        Personalization_Matrices_Opinion_Hetero_M_2_m_2[f'{Type_i}-{Type_j}'] = Matrix_Hetero_2

#---------------------------------------------------------------------------

Personalization_Matrices_Opinion_Hom_M_2_m_3 = {}

M = 2
m = 3

for Type_i in list(np.arange(M+1)):
    for Type_j in list(np.arange(M+1)):
        Personalization_Matrices_Opinion_Hom_M_2_m_3[f'{Type_i}-{Type_j}'] = Matrix_Hom_3

#---------------------------------------------------------------------------

Personalization_Matrices_Opinion_Hom_M_2_m_2 = {}

M = 2
m = 2

for Type_i in list(np.arange(M+1)):
    for Type_j in list(np.arange(M+1)):
        Personalization_Matrices_Opinion_Hom_M_2_m_2[f'{Type_i}-{Type_j}'] = Matrix_Hom_2

#---------------------------------------------------------------------------
#---------------------------------------------------------------------------
#!!!

Personalization_Matrices_Type_Hetero_M_2_m_3 = {}

M = 2
m = 3

factor_homo = 0.5
factor_hetero = 1

for Type_i in list(np.arange(M+1)):
    for Type_j in list(np.arange(M+1)):
        if Type_i == Type_j:
            Personalization_Matrices_Type_Hetero_M_2_m_3[f'{Type_i}-{Type_j}'] = np.ones((m, m))*factor_homo
        else:
            Personalization_Matrices_Type_Hetero_M_2_m_3[f'{Type_i}-{Type_j}'] = np.ones((m, m))*factor_hetero

#---------------------------------------------------------------------------

Personalization_Matrices_Type_Hom_M_2_m_3 = {}

M = 2
m = 3

factor_homo = 1
factor_hetero = 0.5

for Type_i in list(np.arange(M+1)):
    for Type_j in list(np.arange(M+1)):
        if Type_i == Type_j:
            Personalization_Matrices_Type_Hom_M_2_m_3[f'{Type_i}-{Type_j}'] = np.ones((m, m))*factor_homo
        else:
            Personalization_Matrices_Type_Hom_M_2_m_3[f'{Type_i}-{Type_j}'] = np.ones((m, m))*factor_hetero

#---------------------------------------------------------------------------

Personalization_Matrices_Type_Hetero_M_2_m_2 = {}

M = 2
m = 2

factor_homo = 0.5
factor_hetero = 1

for Type_i in list(np.arange(M+1)):
    for Type_j in list(np.arange(M+1)):
        if Type_i == Type_j:
            Personalization_Matrices_Type_Hetero_M_2_m_2[f'{Type_i}-{Type_j}'] = np.ones((m, m))*factor_homo
        else:
            Personalization_Matrices_Type_Hetero_M_2_m_2[f'{Type_i}-{Type_j}'] = np.ones((m, m))*factor_hetero
        
        

#---------------------------------------------------------------------------


Personalization_Matrices_Type_Homo_M_2_m_2 = {}

M = 2
m = 2

factor_homo = 1
factor_hetero = 0.5

for Type_i in list(np.arange(M+1)):
    for Type_j in list(np.arange(M+1)):
        if Type_i == Type_j:
            Personalization_Matrices_Type_Homo_M_2_m_2[f'{Type_i}-{Type_j}'] = np.ones((m, m))*factor_homo
        else:
            Personalization_Matrices_Type_Homo_M_2_m_2[f'{Type_i}-{Type_j}'] = np.ones((m, m))*factor_hetero
        

#---------------------------------------------------------------------------

Personalization_Matrices_Type_Hetero_M_3_m_2 = {}

M = 3
m = 2

factor_1 = 0.5
factor_2 = 0.75
factor_3 = 1

for Type_i in list(np.arange(M+1)):
    for Type_j in list(np.arange(M+1)):
        if abs(Type_i - Type_j) == 0:
            Personalization_Matrices_Type_Hetero_M_2_m_2[f'{Type_i}-{Type_j}'] = np.ones((m, m))*factor_1
        elif abs(Type_i - Type_j) == 1:
            Personalization_Matrices_Type_Hetero_M_2_m_2[f'{Type_i}-{Type_j}'] = np.ones((m, m))*factor_2
        else:
            Personalization_Matrices_Type_Hetero_M_2_m_2[f'{Type_i}-{Type_j}'] = np.ones((m, m))*factor_3

#---------------------------------------------------------------------------

Personalization_Matrices_Type_Homo_M_3_m_2 = {}

M = 3
m = 2

factor_1 = 1
factor_2 = 0.75
factor_3 = 0.5

for Type_i in list(np.arange(M+1)):
    for Type_j in list(np.arange(M+1)):
        if abs(Type_i - Type_j) == 0:
            Personalization_Matrices_Type_Homo_M_3_m_2[f'{Type_i}-{Type_j}'] = np.ones((m, m))*factor_1
        elif abs(Type_i - Type_j) == 1:
            Personalization_Matrices_Type_Homo_M_3_m_2[f'{Type_i}-{Type_j}'] = np.ones((m, m))*factor_2
        else:
            Personalization_Matrices_Type_Homo_M_3_m_2[f'{Type_i}-{Type_j}'] = np.ones((m, m))*factor_3


    
