# Supplementary material for: Control over Recommendation Algorithms in Heterogeneous Modular Systems with Dynamic Opinions
Source: Entropy (Basel). 2026 Mar 16;28(3):333. doi: 10.3390/e28030333 (PMC13025129; doi:10.3390/e28030333)
Supplement: Supplementary file 1 [file entropy-28-00333-s001.zip › entropy-4168075-supplementary/Supplement/Lib_NumericalSolution.py]

import numpy as np
import networkx as nx
import pandas as pd
from IPython.display import clear_output
import matplotlib.pyplot as plt
import math
import random
import scipy.sparse as sprs
import copy
import os
from sklearn.preprocessing import normalize
from scipy.optimize import minimize


def KroneckerDelta(i,j):

    """
    Kronecker delta
    """

    if i == j:
        output = 1
    else:
        output = 0
        
    return output


def Calc_GridIndex(Hyperparameters, t):
    
    """
    This function convertes model time into grid time 
    
    Input:
    Hyperparameters - dictionary stores hyperparameters of the experiment (constant)
    t               - model time (from 1 to T)


    Ouptut:
    GridIndex       - grid index
    """
    #---------------------------------------------------------------------------

    # elicit the variables required
    
    T = Hyperparameters['T']
    Grid = Hyperparameters['Grid']

    tau_T = Grid[-1]

    #---------------------------------------------------------------------------

    # convert to scaled time
    
    t_Scaled = t * tau_T / T

    #---------------------------------------------------------------------------

    # find the first grid index, whose value is greater than t_Scaled
    
    for i in range(len(Grid)):
        if Grid[i] >= t_Scaled:
            GridIndex = i
            break

    return GridIndex


def Initialize_Bot_Control(Hyperparameters, ControlParameters):

    """
    This function initialize bot control parameters from given data
    
    Input:
    Hyperparameters  - dictionary stores hyperparameters of the experiment (constant)
    ControlParameters - dictionary stores control parameters


    Ouptut:
    ControlParameters - dictionary stores control parameters
                        dictionary is extended with the following quantities from Eq. (4):
                        u (\tau)
                        \rho^f (\tau)
    """
    #---------------------------------------------------------------------------

    # elicit the variables required
    
    T = Hyperparameters['T']
    Bot_ControlTimes = Hyperparameters['Bot_ControlTimes']
    Grid = Hyperparameters['Grid']

    tau_T = Grid[-1]

    #---------------------------------------------------------------------------
    
    # spread the first control matrix (t=1) over the whole grid

    u = [Hyperparameters['Bot_CohortsOpinions'][1] for k in range(len(Grid))]

    rho__ = [Hyperparameters['Bot_TieIntensities'][1] for k in range(len(Grid))]

    # go over other controls ...

    for i in range(len(Bot_ControlTimes)):

        t = Bot_ControlTimes[i]

        GridIndex = Calc_GridIndex(Hyperparameters, t)

        """
        print('t:', t)
        print('t_to_Grid:', t_to_Grid)
        print('GridTime_when_ControlBegins:', GridTime_when_ControlBegins)
        print('range:', int(GridTime_when_ControlBegins)-1, len(u))
        print('')
        """

        # ... and spread them over the grid

        for k in range(GridIndex, len(u)):
            u[k] = Hyperparameters['Bot_CohortsOpinions'][t]    
            rho__[k] = Hyperparameters['Bot_TieIntensities'][t]

    #---------------------------------------------------------------------------
        
    ControlParameters['u'] = u
    ControlParameters['rho__'] = rho__
    
    return ControlParameters


def Initialize_Ranking_Control(Hyperparameters, ControlParameters):

    """
    This function initialize ranking algorithm control parameters from given data
        
    Input:
    Hyperparameters   - dictionary stores hyperparameters of the experiment (constant)
    ControlParameters - dictionary stores control parameters


    Ouptut:
    ControlParameters - dictionary stores control parameters
                        \Lambda (\tau)
    """
    #---------------------------------------------------------------------------

    # elicit the variables required
    
    T = Hyperparameters['T']
    ControlTimes = Hyperparameters['Ranking_ControlTimes']
    Grid = Hyperparameters['Grid']

    tau_T = Grid[-1]

    #---------------------------------------------------------------------------
    
    # spread the first ranking matrix (t=1) over the whole grid

    Lambda = [Hyperparameters['Ranking_Control'][1] for k in range(len(Grid))]

    # go over other controls ...

    for i in range(len(ControlTimes)):

        t = ControlTimes[i]

        GridIndex = Calc_GridIndex(Hyperparameters, t)

        """
        print('t:', t)
        print('t_to_Grid:', t_to_Grid)
        print('GridTime_when_ControlBegins:', GridTime_when_ControlBegins)
        print('range:', int(GridTime_when_ControlBegins)-1, len(u))
        print('')
        """

        # ... and spread them over the grid

        for k in range(GridIndex, len(Lambda)):
            Lambda[k] = Hyperparameters['Ranking_Control'][t]    

    #---------------------------------------------------------------------------
        
    ControlParameters['Lambda'] = Lambda
    
    return ControlParameters
    


def Calc_Aux(Hyperparameters):

    """
    This function calculates auxiliary quantities and embeddes the problem into the ODE notations

    Input:
    Hyperparameters - dictionary stores hyperparameters of the experiment (constant)
    
    Ouptut:
    Hyperparameters - dictionary stores hyperparameters of the experiment (constant)
                      dictionary is extended with the following quantities from Eq. (4):
                      n_1, n_2, ..., n_{M} (the fractions of native agents across various types), 
                      and u (the total fraction of bots)
    
    """
    
    #---------------------------------------------------------------------------

    # elicit the variables required

    M = Hyperparameters['M']
    N = Hyperparameters['N']
    Native_PopulationsOpinions = Hyperparameters['Native_TypesOpinions']
    #BlockSizes = Hyperparameters['BlockSizes']
    pi = Hyperparameters['ActivityRates']    

    #---------------------------------------------------------------------------

    # calculate auxiliary quantities

    n = np.array(Hyperparameters['Native_TypesOpinions']).sum(axis=1)  # the fraction ofs authentic agents
    n_Bots = 1 - n.sum()                               # the fraction of control agents

    #print(n, n_ControlAgents)
    
    n_ext = np.array(list(n) + [n_Bots]) #np.concatenate((n, [n_ControlAgents])) 

    
    n_ext = n_ext / n_ext.sum()  # aux normalization   

    #---------------------------------------------------------------------------

    Hyperparameters['n_ext'] = n_ext

    # this array stores the quantities n_1, n_2, ..., n_{M} (the fractions of native agents across various types), 
    # and u (the total fraction of bots)

    return Hyperparameters
    


def Calc_A(Hyperparameters):

    """
    Calculate quantity A from Eq. (4).

    Input:
    Hyperparameters - dictionary stores hyperparameters of the experiment (constant)
    
    Ouptut:
    Hyperparameters - dictionary stores hyperparameters of the experiment (constant)

    Source:
    Gezha, V. N., & Kozitsin, I. V. (2024, November). Macroscopic Description of Structured Heterogeneous 
    Online Social Systems with Dynamical Opinions. In 2024 6th International Conference on Control Systems, 
    Mathematical Modeling, Automation and Energy Efficiency (SUMMA) (pp. 133-138). IEEE.
    """
    
    #---------------------------------------------------------------------------

    # elicit the variables required

    M = Hyperparameters['M']
    n_ext = Hyperparameters['n_ext']
    pi = Hyperparameters['ActivityRates']

    #---------------------------------------------------------------------------

    # Calculate A
    
    A = 0
    
    for f in range(M):  # go through all the types of native agents
        A = A + n_ext[f]*pi[f]
        
    A = A + n_ext[M]*pi[M]  # bots

    Hyperparameters['A'] = A

    return Hyperparameters


def Calc_B__f(Hyperparameters, ControlParameters, f, v):

    """
    Calculate quantity B^f(\tau) from Eq. (4).

    Input:
    Hyperparameters   - dictionary stores hyperparameters of the experiment (constant)
    ControlParameters - dictionary stores control parameters
    f                 - index f \in {0, 1, ..., M-1}
    v                 - time moment (grid time indexing)

    Note: v is an integer and starts from 0; \tau goes from 0 to T/N
    
    Ouptut:
    B__f              - quantity B^f(\tau) from Eq. (4)

    Source:
    Gezha, V. N., & Kozitsin, I. V. (2024, November). Macroscopic Description of Structured Heterogeneous 
    Online Social Systems with Dynamical Opinions. In 2024 6th International Conference on Control Systems, 
    Mathematical Modeling, Automation and Energy Efficiency (SUMMA) (pp. 133-138). IEEE.
    """
    
    #---------------------------------------------------------------------------

    # elicit the variables required

    M = Hyperparameters['M']
    N = Hyperparameters['N']
    n_ext = Hyperparameters['n_ext']
    pi = Hyperparameters['ActivityRates']
    
    rho_f = Hyperparameters['Native_probs'][f]  #???

    #---------------------------------------------------------------------------

    # elicit the variables required (the left ones)

    u__f = np.array(ControlParameters['u'][v][f]).sum()
    rho__f = ControlParameters['rho__'][v][f]
    
    #---------------------------------------------------------------------------   

    # Calculate B__f
    
    B__f = 0
    
    for r in range(M):  # go through all the types of native agents
        B__f = B__f + n_ext[r]*pi[r]*rho_f[r]
        
    B__f = B__f + u__f*pi[M]*rho__f  # bots

    return B__f


def Calc_C_slk__f(Hyperparameters, ControlParameters, State_Variables, f, s, l, k, v):

    """
    Calculate quantity C_{s,l,k}^f (\tau) from Eq. (4).

    Input:
    Hyperparameters   - dictionary stores hyperparameters of the experiment (constant)
    ControlParameters - dictionary stores control parameters
    State_Variables   - dictionary stores state variables (subject to changes)
    f                 - index f \in {0, 1, ..., M-1}
    s                 - index s \in {0, 1, ..., m-1}
    l                 - index s \in {0, 1, ..., m-1}
    k                 - index s \in {0, 1, ..., m-1}
    v                 - time moment (grid time indexing)

    Note: v is an integer and starts from 0; \tau goes from 0 to T/N
    
    Ouptut:
    C_slk__f          - quantity C_{s,l,k}^f(\tau) from Eq. (4)

    Source:
    Gezha, V. N., & Kozitsin, I. V. (2024, November). Macroscopic Description of Structured Heterogeneous 
    Online Social Systems with Dynamical Opinions. In 2024 6th International Conference on Control Systems, 
    Mathematical Modeling, Automation and Energy Efficiency (SUMMA) (pp. 133-138). IEEE.
    """


    #---------------------------------------------------------------------------

    # elicit the variables required

    M = Hyperparameters['M']
    pi = Hyperparameters['ActivityRates']
    rho_f = Hyperparameters['Native_probs'][f]
    
    u_l__f = ControlParameters['u'][v][f][l]
    rho__f = ControlParameters['rho__'][v][f]
    Lambda = ControlParameters['Lambda'][v]
    #print()
    
    #---------------------------------------------------------------------------

    C_slk__f = 0

    for r in range(M):  # go through all the types of native agents
        PersonalizationVal = Lambda[f'{f}-{r}'][s, l]
        OpChangeVal = Hyperparameters['Transition_Tables'][f'{f}-{r}'][s][l, k]
        y_lr = State_Variables['y'][v][r][l]
        C_slk__f = C_slk__f + y_lr*pi[r]*rho_f[r]*PersonalizationVal*OpChangeVal
        
    # Bots
    PersonalizationVal = Lambda[f'{f}-{M}'][s, l]
    OpChangeVal = Hyperparameters['Transition_Tables'][f'{f}-{M}'][s][l, k]
    C_slk__f = C_slk__f + u_l__f*pi[M]*rho__f*PersonalizationVal*OpChangeVal

    #if C_slk__f > 0:
    #    print(C_slk__f)
    
    return C_slk__f


def Calc_D_a__f(Hyperparameters, ControlParameters, State_Variables, f, a, v):

    """
    Calculate quantity D_{a}^f(\tau) from Eq. (1).

    Input:
    Hyperparameters   - dictionary stores hyperparameters of the experiment (constant)
    ControlParameters - dictionary stores control parameters
    State_Variables   - dictionary stores state variables (subject to changes)
    f                 - index f \in {0, 1, ..., M-1}
    a                 - index s \in {0, 1, ..., m-1}
    v                 - time moment (grid time indexing)

    Note: v is an integer and starts from 0; \tau goes from 0 to T/N
    
    Ouptut:
    D_a__f            - quantity D_{a}^f(\tau) from Eq. (1)

    Source:
    
    """
    #---------------------------------------------------------------------------

    # elicit the variables required

    M = Hyperparameters['M']
    m = Hyperparameters['m']
    pi = Hyperparameters['ActivityRates']
    rho_f = Hyperparameters['Native_probs'][f]
    
    rho__f = ControlParameters['rho__'][v][f]
    Lambda = ControlParameters['Lambda'][v]
    
    #---------------------------------------------------------------------------

    D_a__f = 0

    for l in range(m):
        for r in range(M):
            PersonalizationVal = Lambda[f'{f}-{r}'][a, l]
            y_lr = State_Variables['y'][v][r][l]
            D_a__f = D_a__f + y_lr*pi[r]*rho_f[r]*PersonalizationVal

    for l in range(m):
        PersonalizationVal = Lambda[f'{f}-{M}'][a, l]
        u_l__f = ControlParameters['u'][v][f][l]
        D_a__f = D_a__f + u_l__f*pi[M]*rho__f*PersonalizationVal

    
    
    return D_a__f


def Calc_Pend_af(Hyperparameters, ControlParameters, State_Variables, a, f, v):

    """
    This function calculates the right part of Eq. (4) at time tau for given indices a and f

    
    Input:
    Hyperparameters   - dictionary stores hyperparameters of the experiment (constant)
    ControlParameters - dictionary stores control parameters
    State_Variables   - dictionary stores state variables (subject to changes)
    a                 - index a \in {0, 1, ..., m-1}
    f                 - index f \in {0, 1, ..., M-1}
    v                 - time moment (grid time indexing)

    Note: v is an integer and starts from 0; \tau goes from 0 to T/N
    
    Ouptut:
    RightPart         - the right part of Eq. (4) at time tau for given indices a and f

    Source:
    Gezha, V. N., & Kozitsin, I. V. (2024, November). Macroscopic Description of Structured Heterogeneous 
    Online Social Systems with Dynamical Opinions. In 2024 6th International Conference on Control Systems, 
    Mathematical Modeling, Automation and Energy Efficiency (SUMMA) (pp. 133-138). IEEE.
    """

    #---------------------------------------------------------------------------

    # elicit the variables required

    A = Hyperparameters['A']
    pi = Hyperparameters['ActivityRates']
    m = Hyperparameters['m']
    
    #---------------------------------------------------------------------------

    B__f = Calc_B__f(Hyperparameters, ControlParameters, f, v)
    
    Pend_af = 0

    """
    for s in range(m):
        for l in range(m):
            y_sf = State_Variables['y'][v][f][s]
            C_sla__f = Calc_C_slk__f(Hyperparameters, State_Variables, f, s, l, a, v)
            
            Pend_af = Pend_af + y_sf*pi[f]*C_sla__f

    y_af = State_Variables['y'][v][f][a]

    D_a__f = Calc_D_a__f(Hyperparameters, State_Variables, f, a, v)
    
    Pend_af = Pend_af - y_af*pi[f]*D_a__f

    """

    for s in range(m):
        y_sf = State_Variables['y'][v][f][s]
        for l in range(m):
            for k in range(m):

                C_slk__f = Calc_C_slk__f(Hyperparameters, ControlParameters, State_Variables, f, s, l, k, v)

                Pend_af = Pend_af + y_sf*pi[f]*C_slk__f*(KroneckerDelta(k,a) - KroneckerDelta(s,a))
    
    #print(y_sf, pi[f], C_slk__f, (KroneckerDelta(k,a) - KroneckerDelta(s,a)))

    Pend_af = Pend_af / (A*B__f)

    #print(RightPart)
    
    return Pend_af


def Calc_PendMatrix(Hyperparameters, ControlParameters, State_Variables, v):

    """
    This function calculates the right-hand side of Eq. (4) at time tau in a matrix form

    
    Input:
    Hyperparameters   - dictionary stores hyperparameters of the experiment (constant)
    ControlParameters - dictionary stores control parameters
    State_Variables   - dictionary stores state variables (subject to changes)
    v                 - time moment (grid time indexing)

    Note: v is an integer and starts from 0; \tau goes from 0 to T/N
    
    Ouptut:
    RightPart         - the right part of Eq. (4) at time tau 

    Source:
    Gezha, V. N., & Kozitsin, I. V. (2024, November). Macroscopic Description of Structured Heterogeneous 
    Online Social Systems with Dynamical Opinions. In 2024 6th International Conference on Control Systems, 
    Mathematical Modeling, Automation and Energy Efficiency (SUMMA) (pp. 133-138). IEEE.
    """

    #---------------------------------------------------------------------------

    # elicit the variables required

    M = Hyperparameters['M']
    m = Hyperparameters['m']
    
    #---------------------------------------------------------------------------

    PendMatrix = np.zeros((M, m))

    for f in range(M):
        for a in range(m):
            
            PendMatrix[f, a] = Calc_Pend_af(Hyperparameters, ControlParameters, State_Variables, a, f, v)

    #print(RightPart_Matrix)

    return PendMatrix

#---------------------------------------------------------------------------
#---------------------------------------------------------------------------
#---------------------------------------------------------------------------


def RK_Solver(Hyperparameters, ControlParameters, State_Variables):

    """
    This function solves numerically Eq. (4)

    Input:
    Hyperparameters   - dictionary stores hyperparameters of the experiment (constant)
    ControlParameters - dictionary stores the control parameters (bot parameters and ranking parameters)
    State_Variables   - dictionary stores state variables (subject to changes)

    
    Ouptut:
    State_Variables   - dictionary stores state variables (subject to changes)

    Source:
    Gezha, V. N., & Kozitsin, I. V. (2024, November). Macroscopic Description of Structured Heterogeneous 
    Online Social Systems with Dynamical Opinions. In 2024 6th International Conference on Control Systems, 
    Mathematical Modeling, Automation and Energy Efficiency (SUMMA) (pp. 133-138). IEEE.
    """

    #---------------------------------------------------------------------------

    # elicit the variables required

    M = Hyperparameters['M']
    m = Hyperparameters['m']
    
    #---------------------------------------------------------------------------

    Grid = Hyperparameters['Grid']
    Step = Hyperparameters['Step']

    #---------------------------------------------------------------------------

    Native_TypesOpinions = np.array(Hyperparameters['Native_TypesOpinions'])

    y = Native_TypesOpinions.sum(axis=1)

    #---------------------------------------------------------------------------

    V_max = len(Grid)-1

    for v in range(0, V_max):
    
    
        if (v % 100) == 0:
            #print(f'{v} / {V_max}')
            #clear_output(wait=True)
            pass
        else:
            pass
        
    
        K1 = Step * Calc_PendMatrix(Hyperparameters, ControlParameters, State_Variables, v)
    
        State_Variables['y'][v] = State_Variables['y'][v] + K1/2
        K2 = Step * Calc_PendMatrix(Hyperparameters, ControlParameters, State_Variables, v)
        State_Variables['y'][v] = State_Variables['y'][v] - K1/2
    
        
        State_Variables['y'][v] = State_Variables['y'][v] + K2/2
        K3 = Step * Calc_PendMatrix(Hyperparameters, ControlParameters, State_Variables, v)    
        State_Variables['y'][v] = State_Variables['y'][v] - K2/2
    
        
        State_Variables['y'][v] = State_Variables['y'][v] + K3
        K4 = Step * Calc_PendMatrix(Hyperparameters, ControlParameters, State_Variables, v) 
        State_Variables['y'][v] = State_Variables['y'][v] - K3
    
        new_val = State_Variables['y'][v] + K1/6 + K2/3 + K3/3 + K4/6
        #State_Variables['y'][v+1] = State_Variables['y'][v] + K1/6 + K2/3 + K3/3 + K4/6

        # Check if the state constraints hold

        if ((new_val < 0).sum() > 0) or (((new_val.sum(axis=1) - y) != 0).sum() > 0):

            # Run the correction procedure

            #print('Correction procedure!')

            new_val_vec = new_val.reshape(m*M, )  
            
            # Define bound-type constraints
        
            Bounds = [(0, None) for i in range(m*M)]
            
            Bounds = tuple(Bounds)
            
            # Type constraints
            
            Constraints = [{'type': 'eq', 'fun': State_Constraint, 'args': (f, Hyperparameters, )} for f in range(M)]
            
            Constraints = tuple(Constraints)
            
            # Run minimization
        
            res = minimize(fun=Objective_Function_Adjustment, 
                           x0=new_val_vec, 
                           bounds=Bounds, 
                           constraints=Constraints, 
                           args=(new_val_vec, ))

            State_Variables['y'][v+1] = res.x.reshape(M, m)

        else:

            State_Variables['y'][v+1] = new_val

        """
        if State_Variables['y'][v+1].sum() > 1:

            

            print('ERRRRRORRRRR!!!!')
            print(State_Variables['y'][v+1].sum())
            return -1
        """

        

    return State_Variables


def Objective_Function_Adjustment(Dependent_Variable, weights):
    
    """
    This function computes the L2 norm of the matrix "Dependent_Variable - weights"
    """
    
    Output = ((Dependent_Variable - weights) ** 2).sum()
    
    return Output


def State_Constraint(yy, f, Hyperparameters):
    
    """
    This function computes the equality constraints and ensures that the total fraction of
    ordinary agents of type f is equal to n_types[f]
    
    Input:
    Dependent_Variable 
    f                  - the index of the type
    Arguments          - hyperparameters
    """
    
    Native_TypesOpinions = np.array(Hyperparameters['Native_TypesOpinions'])

    y = Native_TypesOpinions.sum(axis=1)
    
    m = Hyperparameters['m']
    M = Hyperparameters['M']    
    
    #--------------------------------------------------------
    
    y_Matrix = yy.reshape(M, m)
    
    return y_Matrix[f, :].sum() - y[f]

    
