# Supplementary material for: Control over Recommendation Algorithms in Heterogeneous Modular Systems with Dynamic Opinions
Source: Entropy (Basel). 2026 Mar 16;28(3):333. doi: 10.3390/e28030333 (PMC13025129; doi:10.3390/e28030333)
Supplement: Supplementary file 1 [file entropy-28-00333-s001.zip › entropy-4168075-supplementary/Supplement/Lib_NumericalSolution_Ranking.py]

import numpy as np
import networkx as nx
import pandas as pd
from IPython.display import clear_output
import matplotlib.pyplot as plt
import math
import random
import scipy.sparse as sprs
import copy
import os
from sklearn.preprocessing import normalize
import Lib_NumericalSolution
from scipy.optimize import minimize


def KroneckerDelta(i,j):

    """
    Kronecker delta
    """

    if i == j:
        output = 1
    else:
        output = 0
        
    return output


def Calc_G_ij(Hyperparameters, ControlParameters, State_Variables, i, j, v):

    """
    Calculate quantity G_{i, j} (\tau) (the right-hand side of Eq. (17)).

    Input:
    Hyperparameters   - dictionary stores hyperparameters of the experiment (constant)
    ControlParameters - dictionary stores control parameters
    State_Variables   - dictionary stores state variables (subject to changes)
    i                 - index i \in {0, 1, ..., m-1}
    j                 - index j \in {0, 1, ..., M-1}
    v                 - time moment (!inverted! grid time indexing)

    Note: v is an integer and starts from 0; \tau goes from 0 to T/N
    
    Ouptut:
    G_ij              - G_{i, j} (\tau) (the right-hand side of Eq. (17))

    Source:
    
    """
    #---------------------------------------------------------------------------

    # elicit the variables required

    M = Hyperparameters['M']
    m = Hyperparameters['m']
    pi = Hyperparameters['ActivityRates']
    A = Hyperparameters['A']
    K = Hyperparameters['K']
    V = Hyperparameters['V']
    Grid = Hyperparameters['Grid']

    w = State_Variables['w']

    #---------------------------------------------------------------------------

    # v=0 corresponds to \tau = T
    
    GridSize = len(Grid)-1
    
    y = State_Variables['y'][GridSize-v]
    Lambda = ControlParameters['Lambda'][GridSize-v]
    
    #---------------------------------------------------------------------------

    G_ij = 0

    for a in range(m):
        for f in range(M):

            w_af = w[v][f, a]
            rho__f = ControlParameters['rho__'][GridSize-v][f]

            B__f = Lib_NumericalSolution.Calc_B__f(Hyperparameters, ControlParameters, f, GridSize-v)

            for l in range(m):


                for r in range(M):

                    rho_fr = Hyperparameters['Native_probs'][f][r]
                    PersonalizationVal = Lambda[f'{f}-{r}'][i, l]
                    OpChangeVal = Hyperparameters['Transition_Tables'][f'{f}-{r}'][i][l, a]
                    Delta_fj = Lib_NumericalSolution.KroneckerDelta(f,j)
                    
                    G_ij = G_ij + w_af*pi[f]/(A*B__f)*Delta_fj*y[r,l]*pi[r]*rho_fr*PersonalizationVal*OpChangeVal

                u_l__f = ControlParameters['u'][GridSize-v][f][l]
                rho__f = ControlParameters['rho__'][GridSize-v][f]
                PersonalizationVal = Lambda[f'{f}-{M}'][i, l]
                OpChangeVal = Hyperparameters['Transition_Tables'][f'{f}-{M}'][i][l, a]
                Delta_fj = Lib_NumericalSolution.KroneckerDelta(f,j)
                
                G_ij = G_ij + w_af*pi[f]/(A*B__f)*Delta_fj*u_l__f*pi[M]*rho__f*PersonalizationVal*OpChangeVal

            for s in range(m):
    
                rho_fj = Hyperparameters['Native_probs'][f][j]
                PersonalizationVal = Lambda[f'{f}-{j}'][s, i]
                OpChangeVal = Hyperparameters['Transition_Tables'][f'{f}-{j}'][s][i, a]
                
                G_ij = G_ij + w_af*pi[f]/(A*B__f)*y[f,s]*pi[j]*rho_fj*PersonalizationVal*OpChangeVal

            Delta_ai = Lib_NumericalSolution.KroneckerDelta(a,i)
            Delta_fj = Lib_NumericalSolution.KroneckerDelta(f,j)
            
            for l in range(m):

                for r in range(M):

                    rho_fr = Hyperparameters['Native_probs'][f][r]
                    PersonalizationVal = Lambda[f'{f}-{r}'][a, l]

                    G_ij = G_ij - w_af*pi[f]/(A*B__f)*Delta_ai*Delta_fj*y[r,l]*pi[r]*rho_fr*PersonalizationVal

                u_l__f = ControlParameters['u'][GridSize-v][f][l]
                rho__f = ControlParameters['rho__'][GridSize-v][f]
                PersonalizationVal = Lambda[f'{f}-{M}'][a, l]
                
                G_ij = G_ij - w_af*pi[f]/(A*B__f)*Delta_ai*Delta_fj*u_l__f*pi[M]*rho__f*PersonalizationVal


            rho_fj = Hyperparameters['Native_probs'][f][j]
            PersonalizationVal = Lambda[f'{f}-{j}'][a, i]
            
            G_ij = G_ij - w_af*pi[f]/(A*B__f)*y[f,a]*pi[j]*rho_fj*PersonalizationVal

            

    G_ij = G_ij - K*V[i]    

    
    
    return G_ij


def Calc_PendMatrix(Hyperparameters, ControlParameters, State_Variables, v):

    """
    This function calculates the right-hand side of Eq. (17) at time tau in a matrix form

    
    Input:
    Hyperparameters   - dictionary stores hyperparameters of the experiment (constant)
    ControlParameters - dictionary stores control parameters
    State_Variables   - dictionary stores state variables (subject to changes)
    v                 - time moment (!inverted! grid time indexing)

    Note: v is an integer and starts from 0; \tau goes from 0 to T/N
    
    Ouptut:
    RightPart         - the right part of Eq. (17) at time tau 

    Source:

    """

    #---------------------------------------------------------------------------

    # elicit the variables required

    M = Hyperparameters['M']
    m = Hyperparameters['m']
    
    #---------------------------------------------------------------------------

    PendMatrix = np.zeros((M, m))

    for j in range(M):
        for i in range(m):
            
            PendMatrix[j, i] = Calc_G_ij(Hyperparameters, ControlParameters, State_Variables, i, j, v)

    return PendMatrix


def RK_Solver(Hyperparameters, ControlParameters, State_Variables):

    """
    This function solves an inverted version of Eq. (17) and then inverts it back to get the exact solution

    Input:
    Hyperparameters   - dictionary stores hyperparameters of the experiment (constant)
    ControlParameters - dictionary stores the control parameters (bot parameters and ranking parameters)
    State_Variables   - dictionary stores state variables (subject to changes)

    
    Ouptut:
    State_Variables   - dictionary stores state variables (subject to changes)

    Source:

    """

    #---------------------------------------------------------------------------

    # elicit the variables required

    M = Hyperparameters['M']
    m = Hyperparameters['m']
    
    Grid = Hyperparameters['Grid']
    Step = Hyperparameters['Step']

    #---------------------------------------------------------------------------

    GridSize = len(Grid)-1

    #---------------------------------------------------------------------------

    for v in range(0, GridSize):
    
    
        if (v % 100) == 0:
            #print(f'{v} / {V_max}')
            #clear_output(wait=True)
            pass
        else:
            pass
        
    
        K1 = Step * Calc_PendMatrix(Hyperparameters, ControlParameters, State_Variables, v)
    
        State_Variables['w'][v] = State_Variables['w'][v] + K1/2
        K2 = Step * Calc_PendMatrix(Hyperparameters, ControlParameters, State_Variables, v)
        State_Variables['w'][v] = State_Variables['w'][v] - K1/2
    
        
        State_Variables['w'][v] = State_Variables['w'][v] + K2/2
        K3 = Step * Calc_PendMatrix(Hyperparameters, ControlParameters, State_Variables, v)    
        State_Variables['w'][v] = State_Variables['w'][v] - K2/2
    
        
        State_Variables['w'][v] = State_Variables['w'][v] + K3
        K4 = Step * Calc_PendMatrix(Hyperparameters, ControlParameters, State_Variables, v) 
        State_Variables['w'][v] = State_Variables['w'][v] - K3
    
    
        State_Variables['w'][v+1] = State_Variables['w'][v] + K1/6 + K2/3 + K3/3 + K4/6

    #---------------------------------------------------------------------------

    # Invert the solution

    State_Variables['lambda'] = {}
    
    for k in range(len(State_Variables['w'])):
    
        State_Variables['lambda'][k] = State_Variables['w'][GridSize-k]

    return State_Variables


def GetSwitchingFunction_ij__fk(Hyperparameters, ControlParameters, State_Variables, i, j, f, k, v):

    """
    This function calculates the value of the switching function (Eq. (13)) for given values of i, j, f, k
    and time moment 

    Input:
    Hyperparameters   - dictionary stores hyperparameters of the experiment (constant)
    ControlParameters - dictionary stores the control parameters (bot parameters and ranking parameters)
    State_Variables   - dictionary stores state variables (subject to changes)
    i                 - index i \in {0, 1, ..., m-1}
    j                 - index j \in {0, 1, ..., m-1}
    f                 - index i \in {0, 1, ..., M-1}
    k                 - index j \in {0, 1, ..., M-1}
    v                 - time moment (grid time indexing)
    
    Ouptut:
    Q_ij__fk          - the value of the switching function

    Source:

    """

    #---------------------------------------------------------------------------

    # elicit the variables required

    m = Hyperparameters['m']
    
    #---------------------------------------------------------------------------

    Q_ij__fk = 0

    for a in range(m):

        lambda_af = State_Variables['lambda'][v][f, a]
        OpChangeVal = Hyperparameters['Transition_Tables'][f'{f}-{k}'][i][j, a]
        
        Q_ij__fk = Q_ij__fk + lambda_af*OpChangeVal

    lambda_if = State_Variables['lambda'][v][f, i]
    
    Q_ij__fk = Q_ij__fk - lambda_if
    
    return Q_ij__fk


def HamiltonianMaximization(Hyperparameters, ControlParameters, State_Variables):

    """
    This function maximizes the Hamiltonian pointwisely, using the findings from Statement 4 
    The new values of the ranking parameters are entered in ControlParameters

    Input:
    Hyperparameters   - dictionary stores hyperparameters of the experiment (constant)
    ControlParameters - dictionary stores the control parameters (bot parameters and ranking parameters)
    State_Variables   - dictionary stores state variables (subject to changes)
    
    Ouptut:
    ControlParameters - dictionary stores the control parameters (bot parameters and ranking parameters)

    Source:

    """

    #---------------------------------------------------------------------------

    # elicit the variables required

    m = Hyperparameters['m']
    M = Hyperparameters['M']
    pi = Hyperparameters['ActivityRates']

    DeltaMin = Hyperparameters['DeltaMin']
    DeltaMax = Hyperparameters['DeltaMax']
    DeltaDef = Hyperparameters['DeltaDef']

    Grid = Hyperparameters['Grid']

    #---------------------------------------------------------------------------

    GridSize = len(Grid)

    #---------------------------------------------------------------------------

    ControlParameters['Lambda_New'] = []
    
    #---------------------------------------------------------------------------

    for v in range(GridSize):

        y = State_Variables['y'][v]

        Personalization_Matrices = {}

        for j in list(np.arange(M+1)):
            for f in list(np.arange(M+1)):
                Personalization_Matrices[f'{j}-{f}'] = np.zeros((m, m))


        SingControlIndices = []
        
        for i in range(m):
            for j in range(m):
                for f in range(M):
                    for k in range(M+1):
    
                        
                        
                        Q_ij__fk = GetSwitchingFunction_ij__fk(Hyperparameters, 
                                                               ControlParameters, 
                                                               State_Variables, 
                                                               i, j, f, k, v)
    
                        if k < M:
    
                            rho_fk = Hyperparameters['Native_probs'][f][k]
    
                            if (y[f, i] != 0) & (y[k, j] != 0) & (pi[k] > 0) & (rho_fk > 0):  # k \leq M
                                if Q_ij__fk > 0:
                                    NewVal = DeltaMax
                                elif Q_ij__fk < 0:
                                    NewVal = DeltaMin
                                else:
                                    SingControlIndices.append([(i, j, f, k), 'Q'])
                                    #print('Singular control (accounted)!')
                                    # Singular control!!!
                                    NewVal = DeltaDef
    
                            else:

                                if (y[f, i] == 0):
                                    #print('Singular control (accounted)!')
                                    SingControlIndices.append([(i, j, f, k), 'y', (f, i)])
                                else:
                                    pass
                                if (y[k, j] == 0):
                                    #print('Singular control (accounted)!')
                                    SingControlIndices.append([(i, j, f, k), 'y', (k, j)])
                                else:
                                    pass
                                if (y[f, i] != 0) & (y[k, j] != 0):
                                    print('Shit!')
                                    pass
                                else:
                                    #print('Singular control (native-native): unaccounted')
                                    pass
                                NewVal = DeltaDef
    
                        else:  # k == M
                            
    
                            u_j__f = ControlParameters['u'][v][f][j]
                            rho__f = ControlParameters['rho__'][v][f]
    
                            if (y[f, i] != 0) & (u_j__f != 0) & (pi[M] > 0) & (rho__f > 0):
    
                                if Q_ij__fk > 0:
                                    NewVal = DeltaMax
                                elif Q_ij__fk < 0:
                                    NewVal = DeltaMin
                                else:
                                    # Singular control!!!
                                    #print('Singular control (accounted)!')
                                    SingControlIndices.append([(i, j, f, k), 'Q'])
                                    NewVal = DeltaDef
    
                            else:

                                if y[f, i] == 0:
                                    #print('Singular control (accounted)!')
                                    SingControlIndices.append([(i, j, f, k), 'y', (f, i)])
                                else:
                                    #print(f'Singular control (native-bot) unaccounted: u_j__f={u_j__f}, pi_M={pi[M]}, rho__f={rho__f}')
                                    NewVal = DeltaDef
                        """
                        if NewVal == DeltaDef:

                            print(f'i={i}, j={j}, f={f}, k={k}')
                            print(f'Q={Q_ij__fk}')
                            print(f'y_if={y[f, i]}')
                            if k < M-1:
                                print(f'y_jk={y[k, j]}')
                            else:
                                print(f'u_j__f={u_j__f}')
                        """
                        
                        Personalization_Matrices[f'{f}-{k}'][i, j] = NewVal

        #---------------------------------------------------------------------------

        # Now we process the singular control indices:
        
        if len(SingControlIndices) > 0:

            print(f'There are singular control components: {len(SingControlIndices)}')

            Bounds = [(DeltaMin, DeltaMax) for i in range(len(SingControlIndices))]
    
            Bounds = tuple(Bounds)

            fun_values = []
            argmins = []

            for k in [DeltaMin, DeltaDef, DeltaMax]:  # We employ multistart
    
                InGuess = np.array([k for i in range(len(SingControlIndices))])
    
                #ControlParameters
    
                #print(ControlParameters)
        
                res = minimize(fun=SingularControlSystem, 
                                   x0=InGuess, 
                                   bounds=Bounds, 
                                   args=(SingControlIndices, Hyperparameters, ControlParameters, 
                                         State_Variables, Personalization_Matrices, v, ))

                fun_values.append(res.fun)
                argmins.append(res.x)

            #res.fun
    
            #x = res.x
            fun_values = np.array(fun_values)
            x = argmins[np.argmin(fun_values)]
            
    
            for el in range(len(SingControlIndices)):
    
                (i, j, f, k) = SingControlIndices[el][0]
    
                Personalization_Matrices[f'{f}-{k}'][i,j] = x[el]

        else:

            pass

        

        #---------------------------------------------------------------------------
        
        #SingControlIndices.append((i, j, f, k))

        #print(Personalization_Matrices)
        
        ControlParameters['Lambda_New'].append(Personalization_Matrices)                   
                 

    return ControlParameters


def SingularControlSystem(x, SingControlIndices, Hyperparameters, ControlParameters, State_Variables, Personalization_Matrices, v):

    #---------------------------------------------------------------------------

    # elicit the variables required

    M = Hyperparameters['M']
    m = Hyperparameters['m']
    pi = Hyperparameters['ActivityRates']
    A = Hyperparameters['A']
    K = Hyperparameters['K']
    V = Hyperparameters['V']
    Grid = Hyperparameters['Grid']

    # the current adjoint function

    lambda_ = State_Variables['lambda'][v]

    # the current state variable

    y = State_Variables['y'][v]

    # the current personalization matrix

    Lambda = Personalization_Matrices

    GridSize = len(Grid)-1

    #---------------------------------------------------------------------------

    #Equations = []

    value = 0

    # f \to d 

    for element in range(len(SingControlIndices)):

        pend = 0

        (i, j, d, k) = SingControlIndices[element][0]

        type_ = SingControlIndices[element][1]

        if type_ == 'Q':
        

            for b in range(m):
    
                lambda_bd_der = Calc_lambda_ij_derivative(x, Hyperparameters, ControlParameters, 
                                                          State_Variables, Personalization_Matrices, 
                                                          SingControlIndices, b, d, v)
    
                OpChangeVal = Hyperparameters['Transition_Tables'][f'{d}-{k}'][i][j, b]
    
                pend = pend + lambda_bd_der*OpChangeVal
    
            pend = pend - Calc_lambda_ij_derivative(x, Hyperparameters, ControlParameters, 
                                                    State_Variables, Personalization_Matrices, 
                                                    SingControlIndices, i, d, v)

        elif type_ == 'y':

            (qqq, rrr) = SingControlIndices[element][2]

            pend = pend + Calc_y_af_derivative(x, Hyperparameters, ControlParameters, State_Variables,
                                               Personalization_Matrices, SingControlIndices, rrr, qqq, v)

        else:

            pass

        value = value + pend**2
        #Equations.append(pend**2)

    #---------------------------------------------------------------------------

    #value = sum()
    
    return value


def Check(x, Lambda, SingControlIndices, courtege):

    (i, l, f, r) = courtege

    courteges = [SingControlIndices[i][0] for i in range(len(SingControlIndices))]
    
    if (i, l, f, r) not in courteges:

        PersonalizationVal = Lambda[f'{f}-{r}'][i, l]  ###!!!
                        
    else:

        ind = -1

        for el in range(len(SingControlIndices)):

            if courteges[el] == (i, l, f, r):

                ind = el

            else:

                pass

        PersonalizationVal = x[ind]

    return PersonalizationVal

    


def Calc_lambda_ij_derivative(x, Hyperparameters, ControlParameters, State_Variables, Personalization_Matrices, SingControlIndices, i, j, v):

    """
    We calculate the right-hand side of the Euler-Lagrange equation
    """
    
    #---------------------------------------------------------------------------

    # elicit the variables required

    M = Hyperparameters['M']
    m = Hyperparameters['m']
    pi = Hyperparameters['ActivityRates']
    A = Hyperparameters['A']
    K = Hyperparameters['K']
    V = Hyperparameters['V']
    Grid = Hyperparameters['Grid']

    # the current adjoint function

    lambda_ = State_Variables['lambda'][v]

    # the current state variable

    y = State_Variables['y'][v]

    # the current personalization matrix

    Lambda = Personalization_Matrices

    GridSize = len(Grid)-1
    
    #---------------------------------------------------------------------------

    G_ij = 0

    for a in range(m):
        for f in range(M):

            lambda_af = lambda_[f, a]
            rho__f = ControlParameters['rho__'][v][f]

            B__f = Lib_NumericalSolution.Calc_B__f(Hyperparameters, ControlParameters, f, v)

            for l in range(m):


                for r in range(M):

                    rho_fr = Hyperparameters['Native_probs'][f][r]

                    #---------------------------------------------------------------------------

                    courtege = (i, l, f, r)
                    
                    PersonalizationVal = Check(x, Lambda, SingControlIndices, courtege)
                        
                    #---------------------------------------------------------------------------
                    
                    OpChangeVal = Hyperparameters['Transition_Tables'][f'{f}-{r}'][i][l, a]
                    Delta_fj = Lib_NumericalSolution.KroneckerDelta(f,j)
                    
                    G_ij = G_ij + lambda_af*pi[f]/(A*B__f)*Delta_fj*y[r,l]*pi[r]*rho_fr*PersonalizationVal*OpChangeVal

                u_l__f = ControlParameters['u'][v][f][l]
                rho__f = ControlParameters['rho__'][v][f]

                #---------------------------------------------------------------------------

                courtege = (i, l, f, M)

                PersonalizationVal = Check(x, Lambda, SingControlIndices, courtege)

                #---------------------------------------------------------------------------
                
                OpChangeVal = Hyperparameters['Transition_Tables'][f'{f}-{M}'][i][l, a]
                Delta_fj = Lib_NumericalSolution.KroneckerDelta(f,j)
                
                G_ij = G_ij + lambda_af*pi[f]/(A*B__f)*Delta_fj*u_l__f*pi[M]*rho__f*PersonalizationVal*OpChangeVal

            for s in range(m):
    
                rho_fj = Hyperparameters['Native_probs'][f][j]

                #---------------------------------------------------------------------------

                courtege = (s, i, f, j)
                
                PersonalizationVal = Check(x, Lambda, SingControlIndices, courtege)

                #---------------------------------------------------------------------------
                
                OpChangeVal = Hyperparameters['Transition_Tables'][f'{f}-{j}'][s][i, a]
                
                G_ij = G_ij + lambda_af*pi[f]/(A*B__f)*y[f,s]*pi[j]*rho_fj*PersonalizationVal*OpChangeVal

            Delta_ai = Lib_NumericalSolution.KroneckerDelta(a,i)
            Delta_fj = Lib_NumericalSolution.KroneckerDelta(f,j)
            
            for l in range(m):

                for r in range(M):

                    rho_fr = Hyperparameters['Native_probs'][f][r]

                    #---------------------------------------------------------------------------

                    courtege = (a, l, f, r)

                    PersonalizationVal = Check(x, Lambda, SingControlIndices, courtege)

                    #---------------------------------------------------------------------------

                    G_ij = G_ij - lambda_af*pi[f]/(A*B__f)*Delta_ai*Delta_fj*y[r,l]*pi[r]*rho_fr*PersonalizationVal

                u_l__f = ControlParameters['u'][GridSize-v][f][l]
                rho__f = ControlParameters['rho__'][GridSize-v][f]

                #---------------------------------------------------------------------------

                courtege = (a, l, f, M)
                
                PersonalizationVal = Check(x, Lambda, SingControlIndices, courtege)

                #---------------------------------------------------------------------------
                
                G_ij = G_ij - lambda_af*pi[f]/(A*B__f)*Delta_ai*Delta_fj*u_l__f*pi[M]*rho__f*PersonalizationVal


            rho_fj = Hyperparameters['Native_probs'][f][j]

            #---------------------------------------------------------------------------

            courtege = (a, i, f, j)
            
            PersonalizationVal = Check(x, Lambda, SingControlIndices, courtege)

            #---------------------------------------------------------------------------
            
            G_ij = G_ij - lambda_af*pi[f]/(A*B__f)*y[f,a]*pi[j]*rho_fj*PersonalizationVal

            

    G_ij = G_ij - K*V[i]    

    G_ij = - G_ij
    
    
    return G_ij


def Calc_C_slk__f_singular(x, Hyperparameters, ControlParameters, State_Variables, Personalization_Matrices, SingControlIndices, f, s, l, k, v):

    """
    """


    #---------------------------------------------------------------------------

    # elicit the variables required

    M = Hyperparameters['M']
    pi = Hyperparameters['ActivityRates']
    rho_f = Hyperparameters['Native_probs'][f]
    
    u_l__f = ControlParameters['u'][v][f][l]
    rho__f = ControlParameters['rho__'][v][f]
    Lambda = ControlParameters['Lambda'][v]
    #print()
    
    #---------------------------------------------------------------------------

    C_slk__f = 0

    for r in range(M):  # go through all the types of native agents

        courtege = (s, l, f, r)
        PersonalizationVal = Check(x, Lambda, SingControlIndices, courtege) 
        #Lambda[f'{f}-{r}'][s, l]
        
        OpChangeVal = Hyperparameters['Transition_Tables'][f'{f}-{r}'][s][l, k]
        y_lr = State_Variables['y'][v][r][l]
        C_slk__f = C_slk__f + y_lr*pi[r]*rho_f[r]*PersonalizationVal*OpChangeVal
        
    # Bots
    courtege = (s, l, f, M)
    PersonalizationVal = Check(x, Lambda, SingControlIndices, courtege) 
    #Lambda[f'{f}-{M}'][s, l]
    
    OpChangeVal = Hyperparameters['Transition_Tables'][f'{f}-{M}'][s][l, k]
    C_slk__f = C_slk__f + u_l__f*pi[M]*rho__f*PersonalizationVal*OpChangeVal

    #if C_slk__f > 0:
    #    print(C_slk__f)
    
    return C_slk__f


def Calc_y_af_derivative(x, Hyperparameters, ControlParameters, State_Variables, Personalization_Matrices, SingControlIndices, a, f, v):

    """
    We calculate the right-hand side of Eq. (4) 
    """

    #---------------------------------------------------------------------------

    # elicit the variables required

    A = Hyperparameters['A']
    pi = Hyperparameters['ActivityRates']
    m = Hyperparameters['m']
    
    #---------------------------------------------------------------------------

    B__f = Lib_NumericalSolution.Calc_B__f(Hyperparameters, ControlParameters, f, v)
    
    Pend_af = 0

    for s in range(m):
        y_sf = State_Variables['y'][v][f][s]
        for l in range(m):
            for k in range(m):

                C_slk__f = Calc_C_slk__f_singular(x, Hyperparameters, ControlParameters, 
                                                  State_Variables, Personalization_Matrices, SingControlIndices,
                                                  f, s, l, k, v)

                Pend_af = Pend_af + y_sf*pi[f]*C_slk__f*(KroneckerDelta(k,a) - KroneckerDelta(s,a))
    
    Pend_af = Pend_af / (A*B__f)
    
    return Pend_af


    


def FBS_Method(Hyperparameters):

    """
    This function realizes the Forward-Backward Sweep Method for control problem (8)

    Input:
    Hyperparameters   - dictionary stores hyperparameters of the experiment (constant)
    ControlParameters - dictionary stores the control parameters (bot parameters and ranking parameters)
    State_Variables   - dictionary stores state variables (subject to changes)

    
    Ouptut:
    Estimations       - list of control estimations

    Source:

    """

    #---------------------------------------------------------------------------

    # elicit the variables required  

    m = Hyperparameters['m']
    M = Hyperparameters['M']
    Grid = Hyperparameters['Grid']

    V = Hyperparameters['V']
    InitialGuess = Hyperparameters['InitialGuess']

    #---------------------------------------------------------------------------
    
    ControlParameters = {} 
    #ControlParameters = Lib_NumericalSolution.Initialize_Ranking_Control(Hyperparameters, ControlParameters)
    
    Estimations = []
    
    counter = 0
    
    while True:
        print('')
        print('')
        print(f'iteration: {counter+1}')
    
        if counter == 0:  # the first iteration of the algorithm -- take an initial guess as control
    
            ControlParameters['Lambda'] = InitialGuess
    
        else:  # take the previous estim as control
    
            ControlParameters['Lambda'] = ControlParameters['Lambda_New']
    
            del ControlParameters['Lambda_New']
    
        # Add the last estimation
        
        Estimations.append(ControlParameters['Lambda'])       
    
        #---------------------------------------------------------------------------
            
        # Obtain a numerical soluition of the mean-field equation
        
        State_Variables = {}
        State_Variables['y'] = {}
        State_Variables['y'][0] = Hyperparameters['Native_TypesOpinions']    
        
        ControlParameters = Lib_NumericalSolution.Initialize_Bot_Control(Hyperparameters, ControlParameters)    
        
        
        Hyperparameters = Lib_NumericalSolution.Calc_Aux(Hyperparameters)
        Hyperparameters = Lib_NumericalSolution.Calc_A(Hyperparameters)
        
        State_Variables = Lib_NumericalSolution.RK_Solver(Hyperparameters, ControlParameters, State_Variables)
        
        #---------------------------------------------------------------------------
        
        # Set an initial condition of the Euler-Lagrange equation
        
        State_Variables['w'] = {}
        
        State_Variables['w'][0] = np.zeros((M, m))
        
        for f in range(M):
            for a in range(m):
        
                State_Variables['w'][0][f, a] = - V[a]   
        
        # Calculate the adjoint function by solvig the Euler-Lagrange equation
        
        State_Variables = RK_Solver(Hyperparameters, ControlParameters, State_Variables)
        
        #lambda_array = np.array(list(State_Variables['lambda'].values())).ravel().reshape((len(Grid), m))

        #if (lambda_array > 0).sum() > 0:
        #    print(f'there are positive values of lambda: {np.round(lambda_array, 2)}')
        #else:
        #    pass
        
        #---------------------------------------------------------------------------
        
        # Maximize the Hamiltonian pointwisely
        
        
        ControlParameters = HamiltonianMaximization(Hyperparameters, ControlParameters, State_Variables)
        
        #---------------------------------------------------------------------------
        
        # Compare the new and previous estims
        
        PreviousEstim = ControlParameters['Lambda']
        NewEstim = ControlParameters['Lambda_New']
        
        L1_diff = 0
        
        for v in range(len(Grid)):
        
            Matrix_Prev = PreviousEstim[v]
            Matrix_New = NewEstim[v]
        
            for i in range(m):
                for j in range(m):
                    for f in range(M):
                        for k in range(M+1):
        
                            Diff = abs(Matrix_Prev[f'{f}-{k}'][i,j] - Matrix_New[f'{f}-{k}'][i,j])
        
                            L1_diff = L1_diff + Diff

        
        #---------------------------------------------------------------------------
        
            
        if L1_diff > 0:
    
            print('L1-difference with the previous estim:', L1_diff)

            # compare against previous estimations -- what if we are in a loop?

            
            for qqq in range(len(Estimations) - 2):

                PreviousEstim = Estimations[-2-qqq]

                L1_diff = 0

                for v in range(len(Grid)):
                
                    Matrix_Prev = PreviousEstim[v]
                    Matrix_New = NewEstim[v]
                
                    for i in range(m):
                        for j in range(m):
                            for f in range(M):
                                for k in range(M+1):
                
                                    Diff = abs(Matrix_Prev[f'{f}-{k}'][i,j] - Matrix_New[f'{f}-{k}'][i,j])
                
                                    L1_diff = L1_diff + Diff

                if L1_diff == 0:

                    print(f'Cycle of length {qqq+1}!')

                    return Estimations
        
            #ControlParameters['Lambda'] = ControlParameters['Lambda_New']
        
            #del ControlParameters['Lambda_New']
        
        else:
        
            print('Total convergence!') 
    
            break
    
        #---------------------------------------------------------------------------
        
        # update counter
        
        counter = counter + 1 

        if counter > 50:

            print('Too many iterations (>50) -- no convergence')

            break

    return Estimations


def Calculate_ObjFunction(Hyperparameters, State_Variables):

    """
    This function calculates the objective function (see Eq. (9))

    Input:
    Hyperparameters   - dictionary stores hyperparameters of the experiment (constant)
    State_Variables   - dictionary stores state variables (subject to changes)
    
    Ouptut:
    ObjFunction       - the value of the objective function

    Source:

    """

    #---------------------------------------------------------------------------

    # elicit the variables required  

    m = Hyperparameters['m']
    M = Hyperparameters['M']
    y = State_Variables['y']
    Grid = Hyperparameters['Grid']
    Step = Hyperparameters['Step']

    V = Hyperparameters['V']
    K = Hyperparameters['K']
    #---------------------------------------------------------------------------
    
    ObjFunction = 0

    for v in range(len(Grid)-1):

        y_left = State_Variables['y'][v]
        y_right = State_Variables['y'][v+1]

        for alpha in range(m):

            for f in range(M):

                 ObjFunction = ObjFunction + K*V[alpha]*(y_left[f, alpha]+y_right[f, alpha])*Step/2

    y = State_Variables['y'][len(Grid)-1]

    for alpha in range(m):
    
        for f in range(M):
        
            ObjFunction = ObjFunction + V[alpha]*y[f, alpha]

    return ObjFunction


#---------------------------------------------------------------------------

# Calculate the value of the objective function for the newly found control   
