# Supplementary material for: Control over Recommendation Algorithms in Heterogeneous Modular Systems with Dynamic Opinions
Source: Entropy (Basel). 2026 Mar 16;28(3):333. doi: 10.3390/e28030333 (PMC13025129; doi:10.3390/e28030333)
Supplement: Supplementary file 1 [file entropy-28-00333-s001.zip › entropy-4168075-supplementary/Supplement/Lib_Simulations.py]

import numpy as np
import networkx as nx
import pandas as pd
from IPython.display import clear_output
import matplotlib.pyplot as plt
import math
import random
import scipy.sparse as sprs
import copy
import os
from sklearn.preprocessing import normalize


def Init_NativeAgents(Hyperparameters, State_Variables):
    
    """
    Initialization of types, activity rates, connections, and opinions of native (authentic) agents
    This procedure is employed only at the outset of the simulation run

    Input:
    Hyperparameters - dictionary stores hyperparameters of the experiment (constant)
    State_Variables - dictionary stores state variables (subject to changes)
    
    Ouptut:
    State_Variables - dictionary stores state variables (subject to changes)
    """

    #---------------------------------------------------------------------------

    # elicit the variables required
    N = Hyperparameters['N']
    N_Native = Hyperparameters['N_Native']
    M = Hyperparameters['M']
    Types = Hyperparameters['Types'] # the list of possible types (length M+1)
    
    InitType = Hyperparameters['InitType']
    Opinion_Alphabet = Hyperparameters['Opinion_Alphabet']
    Activity = Hyperparameters['Activity']

    #---------------------------------------------------------------------------

    # Define agents
    Agents = np.arange(N) 
    Set_Agents = set(np.arange(N)) 
    State_Variables['Agents'] = Agents
    State_Variables['Set_Agents'] = Set_Agents
    
    #---------------------------------------------------------------------------
    
    while True: # The cycle continues until a connected network will be created
    
        if InitType == 'SBM':
    
            BlockSizes = (np.array(Hyperparameters['Native_TypesOpinions']).sum(axis=1)*N).astype(int)

            # Check
            if N_Native != BlockSizes.sum():
                print(N_Native)
                print(BlockSizes.sum())
                raise ValueError('The number of native agents does not correspond to the sum of block populations!')
            else:
                pass
        
            if (len(BlockSizes)+1) != len(Types):
                raise ValueError('The number of blocks does not correspond to the number of types!')
            else:
                pass
        
            #---------------------------------------------------------------------------            
            
            BlockTies_probs = Hyperparameters['Native_TieIntensities']
            G = nx.stochastic_block_model(BlockSizes, BlockTies_probs)  #  , seed=0
            
            #-------------------------------------------------------------------

            # Initialize types
    
            AgentTypes = []
            for i in range(len(BlockSizes)):  # native agents (types 0, 1, ..., M-1)
                Size = BlockSizes[i]
                Type = Types[i]
                AgentTypes = AgentTypes + [Type for k in range(Size)]
        
            AgentTypes = AgentTypes + [Types[-1] for k in range(N-N_Native)]  # add control agents (type M)
        
        
            #---------------------------------------------------------------------------

            # Initialize opinions
            
            BlockOpinion_probs = normalize(Hyperparameters['Native_TypesOpinions'], axis=1, norm='l1')
            
            Opinions = [] #np.array([])
        
            for i in range(len(BlockSizes)):
                Size = BlockSizes[i]
                Distr = BlockOpinion_probs[i]
                BlockOpinions = np.random.choice(Opinion_Alphabet, size=Size, p=Distr)
                Opinions = Opinions + list(BlockOpinions)
                #Opinions = np.concatenate((Opinions, BlockOpinions))        
            Opinions = np.array(Opinions)
            
    
        elif InitType == 'Given':

            # Variables are passed via Hyperparameters
            
            G = Hyperparameters['G']
            Opinions = Hyperparameters['Opinions']
            AgentTypes = Hyperparameters['Type']
        
        else:
    
            raise ValueError('Invalid initialization type!')

        # connectedness checking:
    
        if nx.is_connected(G): 
            break
        else:
            pass
        
    #---------------------------------------------------------------------------
    
    State_Variables['G'] = G
    State_Variables['Opinion'] = Opinions
    State_Variables['Type'] = AgentTypes

    #---------------------------------------------------------------------------

    State_Variables['Opinion_Macro'] = {}

    for opinion in Opinion_Alphabet:

        array = State_Variables['Opinion'][:N_Native]

        State_Variables['Opinion_Macro'][opinion] = len(array[array == opinion])

    #---------------------------------------------------------------------------

    # Initialize activity rates

    if Activity:
        ActivityRates = Hyperparameters['ActivityRates']
        # We elicit agents' activity rates from their types
        AgentActivityRates = []
        for i in np.arange(N_Native):
            AgentType = AgentTypes[i]
            AgentActivityRate = ActivityRates[AgentType] # Here, an integer problem potentially could arise
            AgentActivityRates.append(AgentActivityRate)
        
        
        AgentActivityRates = AgentActivityRates + [Hyperparameters['ActivityRates'][-1] for i in range(N-N_Native)]
        
        AgentActivityRates = np.array(AgentActivityRates)

        AgentActivityRates = AgentActivityRates / AgentActivityRates.sum()
        
        State_Variables['AgentActivityRates'] = AgentActivityRates
    else:
        State_Variables['AgentActivityRates'] = np.ones(N)/np.ones(N).sum()

    #---------------------------------------------------------------------------
    
    return State_Variables


def Init_Bots(Hyperparameters, State_Variables, t):

    """
    This function is dedicated to initialization of control agents
    Applied each time when the control is swithced

    Input:
    Hyperparameters   - dictionary stores hyperparameters of the experiment (constant)
    State_Variables   - dictionary stores state variables (subject to changes)
    t                 - current time
    
    Ouptut:
    State_Variables   - dictionary stores state variables (subject to changes)
    """

    #---------------------------------------------------------------------------

    # elicit the variables required

    N = Hyperparameters['N']
    N_Native = Hyperparameters['N_Native']
    M = Hyperparameters['M']
    Opinion_Alphabet = Hyperparameters['Opinion_Alphabet']
    
    BlockSizes = list((np.array(Hyperparameters['Native_TypesOpinions']).sum(axis=1)*N).astype(int)) 
    #Hyperparameters['BlockSizes']


    Control_Populations = np.array(Hyperparameters['Bot_CohortsOpinions'][t]).sum(axis=1)  # populations of cohorts (array of length M)
    #Cohorts_Populations = Hyperparameters['Cohorts_Populations'][t]  # populations of cohorts (array of length M)
    Bot_TieIntensities = Hyperparameters['Bot_TieIntensities'][t]  # connection rates (array of length M)
    #Cohorts_Distr = Hyperparameters['Cohorts_Distr'][t]  # opinion distributions in cohorts (array with shape M \times m)
    Control_Distr = normalize(Hyperparameters['Bot_CohortsOpinions'][t], axis=1, norm='l1')
    
    G_old = State_Variables['G']
    Opinions = State_Variables['Opinion']

    #---------------------------------------------------------------------------

    # Extended network with 2*M blocks
    
    BlockSizesExt = list(np.array(BlockSizes + list(np.array(Control_Populations)*N)).astype(int))

    State_Variables['BlockSizesExt'] = BlockSizesExt
    
    BlockTiesExt_probs = np.zeros((2*M, 2*M))

    for i in range(M):

        BlockTiesExt_probs[i, M+i] = Bot_TieIntensities[i]
        BlockTiesExt_probs[M+i, i] = Bot_TieIntensities[i]
        #BlockTiesExt_probs[M+i, M+i] = 1

    State_Variables['BlockSizesExt'] = BlockSizesExt
    State_Variables['BlockTiesExt_probs'] = BlockTiesExt_probs
    
    #print(BlockSizesExt)
    #print(BlockTiesExt_probs)
    
    #print(len(BlockSizesExt), BlockTiesExt_probs.shape)

    #print(BlockSizesExt, BlockTiesExt_probs)
    
    G_new = nx.stochastic_block_model(BlockSizesExt, BlockTiesExt_probs)

    #---------------------------------------------------------------------------

    A_old = nx.adjacency_matrix(G_old)
    A_new = nx.adjacency_matrix(G_new)

    #State_Variables['counter'].append(A_old[:N_Native, :][:, :N_Native].sum()) 
    #State_Variables['counter'] = A_old[:N_Native, :][:, :N_Native].sum()
    #print(A_old[:N_Native, :][:, :N_Native].sum())

    # A problem in transfering the connections between native agents

    #A_new[:N_Native, :][:, :N_Native] = A_old[:N_Native, :][:, :N_Native]  # We safe connections between native agents

    #A_new[:N_Native, :][:, :N_Native] = A_new[:N_Native, :][:, :N_Native] + A_old[:N_Native, :][:, :N_Native]

    ####

    A_new = sprs.lil_matrix(A_new)
    A_old = sprs.lil_matrix(A_old)

    A_new[:N_Native, :N_Native] = A_new[:N_Native, :N_Native] + A_old[:N_Native, :N_Native]

    A_new = sprs.csr_matrix(A_new)

    # The problem in indexation [:N_Native, :][:, :N_Native] !!
    
    #State_Variables['counter'].append((A_old[:N_Native, :][:, :N_Native].sum(), 
    #                                   A_new[:N_Native, :][:, :N_Native].sum(), 
    #                                   A_new.sum()))
    
    G_new = nx.from_numpy_array(A_new)

    State_Variables['G'] = G_new 

    #---------------------------------------------------------------------------

    # Initialize opinions of control agents
    
    OpinionsControl = np.array([])
    
    for i in range(M, len(BlockSizesExt)):
        
        Size = BlockSizesExt[i]
        Distr = Control_Distr[i-M]

        #print(Size, 
        #      Distr)

        #print(Size)
        #print(Distr)
        if Size > 0:
            CohortOpinions = np.random.choice(Opinion_Alphabet, size=Size, p=Distr)
            OpinionsControl = np.concatenate((OpinionsControl, CohortOpinions)) 
        else:
            pass
            

    if t == 1:
        Opinions = np.concatenate((Opinions, OpinionsControl))
    else:
        Opinions[N_Native:] = OpinionsControl

    #---------------------------------------------------------------------------

    State_Variables['Opinion'] = Opinions

    #---------------------------------------------------------------------------

    #State_Variables['Opinion_Macro'] = {}

    #for opinion in Opinion_Alphabet:

    #    State_Variables['Opinion_Macro'][opinion] = len(State_Variables['Opinion'][State_Variables['Opinion'] == opinion])
    
    return State_Variables


def Init_Rankings(Hyperparameters, State_Variables, t):

    """
    This function is dedicated to initialization of ranking algorithm control
    Applied each time when the control is swithced

    Input:
    Hyperparameters   - dictionary stores hyperparameters of the experiment (constant)
    State_Variables   - dictionary stores state variables (subject to changes)
    t                 - current time
    
    Ouptut:
    State_Variables   - dictionary stores state variables (subject to changes)
    """

    #---------------------------------------------------------------------------

    # elicit the variables required

    Personalization_Matrices = Hyperparameters['Ranking_Control'][t]
        
    #---------------------------------------------------------------------------

    # Add changes
    
    Hyperparameters['Personalization_Matrices'] = Personalization_Matrices

    return Hyperparameters


def get_neighbors(State_Variables, agent):
    
    """
    This function returns the focal agent's friends
    
    Input:
    State_Variables - dictionary stores state variables (subject to changes)
    agent           - focal agent
    
    Ouptut:
    neighbors       - friends of the focal agent
    """

    #---------------------------------------------------------------------------

    # elicit the state variables required
    
    G = State_Variables['G'] # the graph
    
    #---------------------------------------------------------------------------

    # get neigbors
    
    neighbors = sorted(G.neighbors(agent))
        
    return neighbors


def Influence_Event(Hyperparameters, State_Variables, agent_i, Type_i, Type_j, Opinion_i, Opinion_j):
    
    """
    This function performs the opinion update protocol
    
    Input:
    Hyperparameters - dictionary stores hyperparameters of the experiment (constant)
    State_Variables - dictionary stores state variables (subject to changes)
    agent_i         - focal agent (influence object)
    Type_i          - type of agent i
    Type_j          - type of agent j
    Opinion_i       - opinion of agent i
    Opinion_j       - opinion of agent j

    Ouptut:
    State_Variables - dictionary that stores state variables (with the updated opinion of the focal agent)
    """

    #---------------------------------------------------------------------------

    # elicit the state variables required
        
    Transition_Table = Hyperparameters['Transition_Tables'][f'{Type_i}-{Type_j}']

    #---------------------------------------------------------------------------

    # Determine the distribution that defines the outcome of an interaction

    #print(Opinion_i, Opinion_j)
    
    Distribution = Transition_Table[int(Opinion_i)][int(Opinion_j)]

    #print(Distribution)
    
    # Determine the outcome
        
    New_Opinion_i = np.random.choice(Hyperparameters['Opinion_Alphabet'], p=Distribution)
    
    #---------------------------------------------------------------------------
    
    # Update state variables
    
    Old_Opinion_i = State_Variables['Opinion'][agent_i]
    
    # Micro-level variables
    
    State_Variables['Opinion'][agent_i] = New_Opinion_i
    
    # Macro-level variables
    
    State_Variables['Opinion_Macro'][Old_Opinion_i] = State_Variables['Opinion_Macro'][Old_Opinion_i] - 1
    
    State_Variables['Opinion_Macro'][New_Opinion_i] = State_Variables['Opinion_Macro'][New_Opinion_i] + 1
    
    return State_Variables


def Graph_Update_Event(Hyperparameters, State_Variables, agent_i, agent_j, neighbors):
    
    """
    This function performs the graph update event

    Input:
    Hyperparameters - dictionary stores hyperparameters of the experiment (constant)
    State_Variables - dictionary stores state variables (subject to changes)
    agent_i         - focal agent (influence object)
    agent_j         - influence subject

    Ouptut:
    State_Variables - dictionary stores state variables (with the updated network)
    """
    #---------------------------------------------------------------------------

    # elicit the state variables required
    
    G = State_Variables['G']
    
    Opinions = State_Variables['Opinion']
    
    N = Hyperparameters['N']
    
    Critical_Distance = Hyperparameters['Critical_Distance']
    
    Set_Agents = State_Variables['Set_Agents']
    
    Agents = State_Variables['Agents']
    
    #---------------------------------------------------------------------------
    
    # define the list of vacancies
    
    others = np.array(list(Set_Agents - set(neighbors)))
    
    if len(others) > 0:

        # We are interested in those with whom the difference in opinions is less than the critical one
        
        mask_Opinion = abs(Opinions[agent_i] - Opinions[others]) <= Critical_Distance

        others_similar = others[mask_Opinion]

        if len(others_similar) > 0:
            
            new_friend = np.random.choice(others_similar)
            
            G.add_edge(agent_i, new_friend)
            
            G.remove_edge(agent_i, agent_j)
        
        else:
            
            pass
        
    else:
        
        pass
    
    #---------------------------------------------------------------------------
    
    State_Variables['G'] = G
    
    return State_Variables


def Communication(Hyperparameters, State_Variables, agent_i, agent_j, neighbors):
    
    """
    This function simulates the contact between two agents selected for communication. 
    
    Input:
    Hyperparameters - dictionary stores hyperparameters of the experiment (constant)
    State_Variables - dictionary stores state variables (subject to changes)
    agent_i         - index of the focal agent (influence object)
    agent_j         - index of their friend (influence subject)

    Ouptut:
    State_Variables - dictionary that stores state variables (with the updated opinion of the focal agent)
    """

    #---------------------------------------------------------------------------

    # elicit the state variables required

    # Communicating agents' opinions and types
    
    Opinion_i = State_Variables['Opinion'][agent_i]
    
    Opinion_j = State_Variables['Opinion'][agent_j]

    Type_i = State_Variables['Type'][agent_i]

    Type_j = State_Variables['Type'][agent_j]

    #---------------------------------------------------------------------------
    
    Personalization_Rate = Hyperparameters['Personalization_Matrices'][f'{Type_i}-{Type_j}'][int(Opinion_i), int(Opinion_j)] 

    Selectivity_Rate = Hyperparameters['Selectivity_Matrices'][f'{Type_i}-{Type_j}'][int(Opinion_i), int(Opinion_j)]
    
    #---------------------------------------------------------------------------
        
    if random.random() >= Personalization_Rate:  
        
        # the communication is prohibited with the probability 1 - Personalization_Rate 
            
        pass  
        
    else:  # the communication is allowed with probability Personalization_Rate
            
        if random.random() < Selectivity_Rate:  
            
            # the graph dynamics protocol is activated with the probability Selectivity_Rate
            
            State_Variables = Graph_Update_Event(Hyperparameters, State_Variables, agent_i, agent_j, neighbors)
                
        else:  
            
            # the standard opinion dynamics protocol is in charge
                
            State_Variables = Influence_Event(Hyperparameters, 
                                              State_Variables, 
                                              agent_i, 
                                              Type_i, Type_j, Opinion_i, Opinion_j)
    
    #---------------------------------------------------------------------------
    
    return State_Variables

def Simulation_Run(Hyperparameters, State_Variables, Records={}, Start_type='New'):
    
    """
    This function casts a simulation run of the SCARDO model

    Note: When a new simulation is about to start, opinions of agents, their types, and the network structure
    are stored in the dictionary State_Variables:
     - State_Variables['Opinion']
     - State_Variables['Opinion_Macro']
     - State_Variables['Type']
    
    Input:
    Hyperparameters - dictionary stores hyperparameters of the experiment (constant)
    State_Variables - dictionary stores state variables (subject to changes)
    Records         - dictionary will store the records of the experiment
    Start_type      - if we start new experiment ('New') or continue a previous one
    
    Ouptut:
    State_Variables 
    Records
    """
    
    #---------------------------------------------------------------------------

    # elicit the state variables required
    
    T = Hyperparameters['T']  # number of iterations (duration of the experiment)
    N = Hyperparameters['N']  # total number of agents
    N_Native = Hyperparameters['N_Native']  # number of native agents

    Opinion_Alphabet = Hyperparameters['Opinion_Alphabet'] # opinion alphabet
    
    t_rec_op = Hyperparameters['t_rec_op']  # times when the records should be saved (opinions)
    t_rec_net = Hyperparameters['t_rec_net']  # times when the records should be saved (networks)
    
    AgentTypes = State_Variables['Type'] # types of agents 
    AgentActivityRates = State_Variables['AgentActivityRates'] # activity rates - one rate per type
    
    Bot_ControlTimes = Hyperparameters['Bot_ControlTimes']
    Ranking_ControlTimes = Hyperparameters['Ranking_ControlTimes']

    Agents = State_Variables['Agents']
    Set_Agents = State_Variables['Set_Agents']    

    #---------------------------------------------------------------------------
        
    if Start_type == 'New':
        
        # If we start a new experiment, new record variables (dictionaries) should be defined
        
        #Records = {}
        Records['Opinion'] = {}
        Records['Opinion_Macro'] = {}
        Records['Graph'] = {}
        
        #---------------------------------------------------------------------------

        # The simulation starts from time t = 1
        
        t_start = 1

        #State_Variables = Init_NativeAgents(Hyperparameters, State_Variables)
        
    else: 
        
        # Continue a previous simulation
        # We use the dictionaries built before

        # We continue the previous simulation from the time it was stopped plus one
                
        t_start = Hyperparameters['t_end'] + 1
        
    #---------------------------------------------------------------------------

    # Here we start iterations
    
    for t in range(t_start, T+1):  # from 1 to T (T iterations in total)

        # The number of iterations passed is carefully tracked
        
        if (t % 1000) == 0:
            print(f'{t} / {T}')
            clear_output(wait=True)
        else:
            pass

        #---------------------------------------------------------------------------
        
        # Initial state of the system is always recorded
        if t == 1:
            Records['Opinion'][0] = copy.copy(State_Variables['Opinion'])
            Records['Opinion_Macro'][0] = copy.copy(State_Variables['Opinion_Macro'])
            Records['Graph'][0] = State_Variables['G'].copy()
        else:
            pass

        #---------------------------------------------------------------------------
        
        # Reorganize system according to the exogeneous control variables

        # Bots
        
        if (N - N_Native) > 0:  # if there are control agents in the system
            if t in Bot_ControlTimes:
                State_Variables = Init_Bots(Hyperparameters, State_Variables, t)
            else:
                pass
        else:
            pass

        # Ranking algorithm

        if t in Ranking_ControlTimes:
            Hyperparameters = Init_Rankings(Hyperparameters, State_Variables, t)
        else:
            pass

        #---------------------------------------------------------------------------
        

        # select an agent (at random or according to some predefined distribution)
        #print(len(Agents), len(AgentActivityRates))
        agent_i = np.random.choice(Agents, 
                                   p=AgentActivityRates,
                                  ) 

        if agent_i < N_Native:  # a native agents has been selected

            # selected agent's neighbors
            
            neighbors = get_neighbors(State_Variables, agent_i)  
    
            if len(neighbors) > 0:

                DistrFriends = AgentActivityRates[neighbors]

                DistrFriends = DistrFriends / DistrFriends.sum()
    
                agent_j = np.random.choice(neighbors, 
                                           p=DistrFriends,
                                          ) 
    
                # conduct a communication event
    
                State_Variables = Communication(Hyperparameters, State_Variables, agent_i, agent_j, neighbors)
                
            else:
    
                # selected agent has no friends - nothing happens
                
                pass
                
            #---------------------------------------------------------------------------
            


        else:  # a bot has been selected -- nothing happens

            pass

        # update records after the communication has passed
            
        if t in t_rec_op:
            Records['Opinion'][t] = copy.copy(State_Variables['Opinion'])
            Records['Opinion_Macro'][t] = copy.copy(State_Variables['Opinion_Macro'])
        else:
            pass
        if t in t_rec_net:
            Records['Graph'][t] = State_Variables['G'].copy()
        else:
            pass

    #---------------------------------------------------------------------------
    
    # save the time when the experiment was stoppes
    
    Hyperparameters['t_end'] = t  
        
    return Hyperparameters, State_Variables, Records


#---------------------------------------------------------------------------
#---------------------------------------------------------------------------
#---------------------------------------------------------------------------


def Init_Types(Hyperparameters, State_Variables):
    
    """
    Initial cheks
    Initialization of agents
    Initialization of types
    Initialization of activity rates (optionally)

    Input:
    Hyperparameters - dictionary stores hyperparameters of the experiment (constant)
    State_Variables - dictionary stores state variables (subject to changes)
    
    Ouptut:
    State_Variables - dictionary stores state variables (subject to changes)
    """

    #---------------------------------------------------------------------------

    # elicit the variables required
    N = Hyperparameters['N']
    N_Native = Hyperparameters['N_Native']
    M = Hyperparameters['M']
    Types = Hyperparameters['Types'] # the list of possible types (length M+1)
    Activity = Hyperparameters['Activity']

    #---------------------------------------------------------------------------

    # the list of block populations (length M -- only native agents)
    BlockSizes = (np.array(Hyperparameters['Native_TypesOpinions']).sum(axis=1)*N).astype(int)
        
    #---------------------------------------------------------------------------
    
    # Check
    if N_Native != BlockSizes.sum():
        print(N_Native)
        print(BlockSizes.sum())
        raise ValueError('The number of native agents does not correspond to the sum of block populations!')
    else:
        pass

    if (len(BlockSizes)+1) != len(Types):
        raise ValueError('The number of blocks does not correspond to the number of types!')
    else:
        pass

    #---------------------------------------------------------------------------

    # Define agents
    Agents = np.arange(N) 
    Set_Agents = set(np.arange(N)) 
    State_Variables['Agents'] = Agents
    State_Variables['Set_Agents'] = Set_Agents

    #---------------------------------------------------------------------------

    # Initialize types
    AgentTypes = []
    for i in range(len(BlockSizes)):  # native agents (types 0, 1, ..., M-1)
        Size = BlockSizes[i]
        Type = Types[i]
        AgentTypes = AgentTypes + [Type for k in range(Size)]

    AgentTypes = AgentTypes + [Types[-1] for k in range(N-N_Native)]  # add control agents (type M)

    State_Variables['Type'] = AgentTypes

    #---------------------------------------------------------------------------

    if Activity:
        ActivityRates = Hyperparameters['ActivityRates']
        # We elicit agents' activity rates from their types
        #Types = State_Variables['Type']
        AgentActivityRates = []
        for i in Agents:
            AgentType = AgentTypes[i]
            AgentActivityRate = ActivityRates[AgentType] # Here, an integer problem potentially could arise
            AgentActivityRates.append(AgentActivityRate)
        AgentActivityRates = np.array(AgentActivityRates)

        AgentActivityRates = AgentActivityRates / AgentActivityRates.sum()
        
        State_Variables['AgentActivityRates'] = AgentActivityRates
    else:
        State_Variables['AgentActivityRates'] = np.ones(N)/np.ones(N).sum()
    
    return State_Variables

    
