# Supplementary material for: Control over Recommendation Algorithms in Heterogeneous Modular Systems with Dynamic Opinions
Source: Entropy (Basel). 2026 Mar 16;28(3):333. doi: 10.3390/e28030333 (PMC13025129; doi:10.3390/e28030333)
Supplement: Supplementary file 1 [file entropy-28-00333-s001.zip › entropy-4168075-supplementary/Supplement/m=2.ipynb]

# %% [code]
import numpy as np
import networkx as nx
import pandas as pd
from IPython.display import clear_output
import matplotlib.pyplot as plt
import math
import random
import scipy.sparse as sprs
import scipy
import copy
import os
from sklearn.preprocessing import normalize
import time
import pickle 

import Lib_Simulations
import Lib_NumericalSolution
import Lib_Data
import Lib_NumericalSolution_Ranking

import seaborn as sns

import importlib

# %% [code]
def ControlBench(m, M, Grid, DeltaMin, DeltaMax):

    Control = []

    for i in range(len(Grid)):

        Control_Dict = {}

        for j in range(M):
            for k in range(M+1):

                if m == 2:
                
                    Control_Dict[f'{j}-{k}'] = np.array([[DeltaMin,   DeltaMin], 
                                                         [DeltaMax,   DeltaMax]])

                else:

                    Control_Dict[f'{j}-{k}'] = np.ones((m, m))

        Control.append(Control_Dict)

    return Control


def GatherControllers(Estim, Type):

    EstimsUnique = []
    Counters = []
    
    for i in range(len(Estim)):

        if i == 0:

            EstimsUnique.append(Estim[i][Type])
            Counters.append(1)

        else:

            #newEntry = Estim[i][Type]
            #lasEntry = EstimsUnique[-1]

            if  abs(Estim[i][Type] - EstimsUnique[-1]).sum() == 0:

                Counters[-1] = Counters[-1] + 1

            else:

                EstimsUnique.append(Estim[i][Type])
                Counters.append(1)

    return EstimsUnique, Counters


def ListOfDicts__to__Array(ListOfDicts, m, M):

    """
    This function reshapes a list of dictionaries into an array
    """

    Array = []

    for Dict in InitialGuess:
    
        for j in list(np.arange(M+1)):
            for f in list(np.arange(M+1)):
    
    
                Matrix___ = Dict[f'{j}-{f}']
    
                Matrix___Vector = list(Matrix___.reshape((m*m,)))
    
                Array = Array + Matrix___Vector
    
    Array = np.array(Array)    

    return Array


def Array_to_ListOfDicts(Array, m, M):


    """
    This function reshapes an array into a list of dictionaries 
    """ 

    N_atoms = int(len(Array) / (m*m))
    
    ListOfMatrices = []

    for i in range(N_atoms):

        NewMatrix = Array[i*m*m:(i+1)*m*m].reshape((m,m))

        ListOfMatrices.append(NewMatrix)

    #---------------------------------------------------------------------------

    N_Molecules = int(len(ListOfMatrices) / ((M+1)*(M+1)))

    ListOfDicts = []

    for i in range(N_Molecules):

        NewDict = {}

        Matrices = ListOfMatrices[i*(M+1)*(M+1):(i+1)*(M+1)*(M+1)]

        counter = 0

        for j in list(np.arange(M+1)):
            for f in list(np.arange(M+1)):

                NewDict[f'{j}-{f}'] = Matrices[counter]

                counter = counter + 1

        ListOfDicts.append(NewDict)

    return ListOfDicts


def ObjFunction_DirectMethod(x, Hyperparameters, ControlParameters):

    m = Hyperparameters['m']
    M = Hyperparameters['M']
    

    estim = Array_to_ListOfDicts(x, m, M)

    ControlParameters = {} 

    ControlParameters['Lambda'] = estim
        
    #---------------------------------------------------------------------------
            
    # Obtain a numerical soluition of the mean-field equation
        
    State_Variables = {}
    State_Variables['y'] = {}
    State_Variables['y'][0] = Hyperparameters['Native_TypesOpinions']    
        
    ControlParameters = Lib_NumericalSolution.Initialize_Bot_Control(Hyperparameters, ControlParameters)    
        
        
    Hyperparameters = Lib_NumericalSolution.Calc_Aux(Hyperparameters)
    Hyperparameters = Lib_NumericalSolution.Calc_A(Hyperparameters)
        
    State_Variables = Lib_NumericalSolution.RK_Solver(Hyperparameters, ControlParameters, State_Variables)

    #---------------------------------------------------------------------------

    # Calculate the value of the objective functional

        
    ObjFunction = Lib_NumericalSolution_Ranking.Calculate_ObjFunction(Hyperparameters, State_Variables)

    return ObjFunction

# %% [code]
importlib.reload(Lib_Simulations)
importlib.reload(Lib_NumericalSolution)
importlib.reload(Lib_Data)
importlib.reload(Lib_NumericalSolution_Ranking)

# %% [markdown]
# We start from m = 2

# %% [markdown]
### Empirical transition tables;
### m = 2, M = 1, Grid = 5,  K = 1;
### m = 2, M = 1, Grid = 20, K = 1;
### m = 2, M = 1, Grid = 20, K = 0.

# %% [code]
TrTable_Out = Lib_Data.P_empirics_2_inter
#[np.eye(m) for i in range(m)] #Lib_Data.P_2_in #Lib_Data.P_empirics_2_inter
TrTable_In = Lib_Data.P_empirics_2_in
#[np.eye(m) for i in range(m)] #Lib_Data.P_2_inter #Lib_Data.P_empirics_2_in

print('Out-type interactions:')
for i in TrTable_Out:
    print(i)

print('In-type interactions:')
for i in TrTable_In:
    print(i)

Act_1 = 2
#Act_2 = 1
Act_3 = 3

for (m, M, K, Step) in [(2, 1, 1, 4),  # Step = 4 -> 5 points
                        (2, 1, 1, 1),  # Step = 1 -> 20 points 
                        (2, 1, 0, 1),  # Step = 1 -> 20 points
                       ]:

    N = 3000     
    T = N*20  # 20 Monte-Carlo iterations
    GridSize = int(T/N/Step)

    path = f'Control_Results/m={m}, M={M}, K={K}, Grid={GridSize}'
    print('')
    print('---------------------------------------')
    print('')
    print(f'Hyperparameters: m = {m}, M = {M}, K = {K}, GridSize = {GridSize}')
    print('')
    
    #---------------------------------------------------------------------------
    
       
    #M = 1
    #m = 2
    
            
        
        
    Hyperparameters = {}
        
    
    Hyperparameters['T'] = T
    Hyperparameters['N'] = N
    Hyperparameters['M'] = M
    Hyperparameters['m'] = m
    Hyperparameters['Opinion_Alphabet'] = np.arange(m)
        
        
        
    Hyperparameters['Types'] = np.arange(M+1)
        
        
    
    
    Hyperparameters['Native_TypesOpinions'] = [[0.5,  0.4],  # type 1
                                               #[0.1,  0.3],  # type 2
                                               #[0,   0.3],
                                              ]
    
                                               # op1  op2
        
    #Hyperparameters['Native_probs'] = [[0.4, 0.1, 0.1], 
    #                                   [0.1, 0.4, 0.1], 
    #                                   [0.1, 0.1, 0.4],
    #                                  ]
    
    Hyperparameters['Native_probs'] = [[1], 
                                      ]    
    
        
    # Activity
    Hyperparameters['Activity'] = 1
    Hyperparameters['ActivityRates'] = [Act_1, Act_3, 
                                        #Act_4,
                                       ]  # length M+1
        
        
    # Selectivity
    Hyperparameters['Selectivity_Matrices'] = {}
    for Type_i in Hyperparameters['Types']:
        for Type_j in Hyperparameters['Types']:
            Hyperparameters['Selectivity_Matrices'][f'{Type_i}-{Type_j}'] = np.zeros((m, m))
        
        
        
    # Transition tables
    Hyperparameters['Transition_Tables'] = {}
    for Type_i in Hyperparameters['Types']:
        for Type_j in Hyperparameters['Types']:
            if Type_i == Type_j:
                Hyperparameters['Transition_Tables'][f'{Type_i}-{Type_j}'] = TrTable_In #P_ass_stricit_3 #
            else:
                Hyperparameters['Transition_Tables'][f'{Type_i}-{Type_j}'] = TrTable_Out
    
    #Hyperparameters['Transition_Tables'][f'{0}-{0}'] = TrTable_In
    #Hyperparameters['Transition_Tables'][f'{1}-{1}'] = TrTable_In
    #Hyperparameters['Transition_Tables'][f'{2}-{2}'] = TrTable_In
        
    #---------------------------------------------------------------------------
        
    # Initialize bot control
        
    t1 = 1
        
    Hyperparameters['Bot_ControlTimes'] = [t1]
        
    Hyperparameters['Bot_CohortsOpinions'] = {}
    Hyperparameters['Bot_TieIntensities'] = {}
        
    Hyperparameters['Bot_CohortsOpinions'][t1] = [[0, 0.1],        # cohort 1 -> type 1
                                                  #[0, 0],        # cohort 2 -> type 2
                                                  #[0, 0], 
                                                 ]
    
    Hyperparameters['Bot_TieIntensities'][t1] = [0.5, 
                                                 #0.1, 
                                                 #0.1,
                                                ]
        
    #---------------------------------------------------------------------------
        
    # Initialize ranking control
        
    #t1 = 1
        
    #Hyperparameters['Ranking_ControlTimes'] = [t1]
        
    #Hyperparameters['Ranking_Control'] = {}
    #Hyperparameters['Ranking_Control'][t1] = MatrixRanking
        
    #---------------------------------------------------------------------------
        
    # Create grid
        
    #N_GridPoints = 10001
    Tau_0 = 0
    Tau_T = T/N
    #Step = 4 #(Tau_T-Tau_0) / (N_GridPoints-1)
        
    Grid = np.arange(Tau_0, Tau_T+Step, Step)
    
        
    Hyperparameters['Grid'] = Grid
    Hyperparameters['Step'] = Step
    
    #---------------------------------------------------------------------------
    
    V = [0, 1]
    
    #K = 1
    
    DeltaMax = 1
    DeltaDef = 0.75
    DeltaMin = 0.5
    
    Hyperparameters['V'] = V
    
    Hyperparameters['K'] = K
    
    Hyperparameters['DeltaMin'] = DeltaMin
    Hyperparameters['DeltaDef'] = DeltaDef
    Hyperparameters['DeltaMax'] = DeltaMax
    
    #---------------------------------------------------------------------------
    
    All_Estimations_FBS = []
    All_Estimations_Direct = []
    DurationsFBS = []
    DurationsDirect = []
    
    for Delta_in in [DeltaMin, DeltaDef, DeltaMax, -1]:
    
        if Delta_in != -1:
        
            InitialGuess = []
            
            for v in range(len(Grid)):
            
                Personalization_Matrices = {}
            
                for j in list(np.arange(M+1)):
                    for f in list(np.arange(M+1)):
                        Personalization_Matrices[f'{j}-{f}'] = np.ones((m, m))*Delta_in
            
                InitialGuess.append(Personalization_Matrices)
    
        else:
    
            InitialGuess = []
            
            for v in range(len(Grid)):
            
                Personalization_Matrices = {}
            
                for j in list(np.arange(M+1)):
                    for f in list(np.arange(M+1)):
                        Personalization_Matrices[f'{j}-{f}'] = np.ones((m, m))*DeltaMin
                        Personalization_Matrices[f'{j}-{f}'][-1] = np.ones(m)*DeltaMax
            
                InitialGuess.append(Personalization_Matrices)        
        
        Hyperparameters['InitialGuess'] = InitialGuess   
    
        #---------------------------------------------------------------------------
    
        # FBS-method
        
        start_time = time.time()
        
        
        Estimations = Lib_NumericalSolution_Ranking.FBS_Method(Hyperparameters)
        
        end_time = time.time()
        
        #print('Duration:', end_time - start_time, 'sec.') 
    
        DurationsFBS.append(end_time - start_time)
        All_Estimations_FBS.append(Estimations)
    
        #---------------------------------------------------------------------------
    
        # Direct method

        ControlParameters = {} 
    
        x0 = ListOfDicts__to__Array(InitialGuess, m, M)
        
        bnds = []
        
        
        for i in range(len(x0)):
        
            bnds.append((DeltaMin, DeltaMax))
        
        bnds = tuple(bnds)
        
        
        start_time = time.time()
        res = scipy.optimize.minimize(ObjFunction_DirectMethod, x0, args=(Hyperparameters, ControlParameters,), 
                       method='SLSQP', bounds=bnds)
        end_time = time.time()
        DurationsDirect.append(end_time - start_time)
        
        x = res.x
        
        Estim = Array_to_ListOfDicts(x, m, M)
        
        All_Estimations_Direct.append(Estim)
    
    
    #---------------------------------------------------------------------------
    
    # Theoretic controller
    
    Control_Theory =  ControlBench(m, M, Grid, DeltaMin, DeltaMax)
    
    #---------------------------------------------------------------------------

    print('')
    print('FBS method durations (s):', DurationsFBS)
    print('Direct method durations (s):', DurationsDirect)
    
    #---------------------------------------------------------------------------
    
    # save Controllers
    
    Names = ['min', 'def', 'max', 'opt']
    
    for i in range(len(All_Estimations_FBS)):
    
        Dict = All_Estimations_FBS[i][-1]
    
        GridSize = int(T/N/Step)
    
        with open(f'{path}/{Names[i]}__FBS.pkl', 'wb') as file:
            pickle.dump(Dict, file)
    
    for i in range(len(All_Estimations_Direct)):
    
        Dict = All_Estimations_Direct[i]
    
        GridSize = int(T/N/Step)
    
        with open(f'{path}/{Names[i]}__Direct.pkl', 'wb') as file:
            pickle.dump(Dict, file)
    
    #---------------------------------------------------------------------------
    
    All_Estimations_FBS_Loss = []
    All_Estimations_Direct_Loss = []
    Theory_Loss = []
    
    for i in All_Estimations_FBS:
    
        NewItem = []
    
        for Controller in i:
    
            ControlParameters = {} 
    
            ControlParameters['Lambda'] = Controller
            
            #---------------------------------------------------------------------------
                
            # Obtain a numerical soluition of the mean-field equation
            
            State_Variables = {}
            State_Variables['y'] = {}
            State_Variables['y'][0] = Hyperparameters['Native_TypesOpinions']    
            
            ControlParameters = Lib_NumericalSolution.Initialize_Bot_Control(Hyperparameters, ControlParameters)    
            
            
            Hyperparameters = Lib_NumericalSolution.Calc_Aux(Hyperparameters)
            Hyperparameters = Lib_NumericalSolution.Calc_A(Hyperparameters)
            
            State_Variables = Lib_NumericalSolution.RK_Solver(Hyperparameters, ControlParameters, State_Variables)
    
            #---------------------------------------------------------------------------
    
            # Calculate the value of the objective functional
    
            ObjFunction = Lib_NumericalSolution_Ranking.Calculate_ObjFunction(Hyperparameters, State_Variables)
    
            NewItem.append(ObjFunction)
    
        All_Estimations_FBS_Loss.append(NewItem)
    
    
    #---------------------------------------------------------------------------
    
    for Controller in All_Estimations_Direct:
    
        ControlParameters = {} 
    
        ControlParameters['Lambda'] = Controller
            
        #---------------------------------------------------------------------------
                
        # Obtain a numerical soluition of the mean-field equation
            
        State_Variables = {}
        State_Variables['y'] = {}
        State_Variables['y'][0] = Hyperparameters['Native_TypesOpinions']    
            
        ControlParameters = Lib_NumericalSolution.Initialize_Bot_Control(Hyperparameters, ControlParameters)    
            
            
        Hyperparameters = Lib_NumericalSolution.Calc_Aux(Hyperparameters)
        Hyperparameters = Lib_NumericalSolution.Calc_A(Hyperparameters)
            
        State_Variables = Lib_NumericalSolution.RK_Solver(Hyperparameters, ControlParameters, State_Variables)
    
        #---------------------------------------------------------------------------
    
        # Calculate the value of the objective functional
    
        ObjFunction = Lib_NumericalSolution_Ranking.Calculate_ObjFunction(Hyperparameters, State_Variables)
    
        All_Estimations_Direct_Loss.append(ObjFunction)   
    
    #---------------------------------------------------------------------------
    
    ControlParameters = {} 
    
    ControlParameters['Lambda'] = Control_Theory
            
    #---------------------------------------------------------------------------
                
    # Obtain a numerical soluition of the mean-field equation
            
    State_Variables = {}
    State_Variables['y'] = {}
    State_Variables['y'][0] = Hyperparameters['Native_TypesOpinions']    
            
    ControlParameters = Lib_NumericalSolution.Initialize_Bot_Control(Hyperparameters, ControlParameters)    
            
            
    Hyperparameters = Lib_NumericalSolution.Calc_Aux(Hyperparameters)
    Hyperparameters = Lib_NumericalSolution.Calc_A(Hyperparameters)
            
    State_Variables = Lib_NumericalSolution.RK_Solver(Hyperparameters, ControlParameters, State_Variables)
    
    #---------------------------------------------------------------------------
    
    # Calculate the value of the objective functional
    
    ObjFunction = Lib_NumericalSolution_Ranking.Calculate_ObjFunction(Hyperparameters, State_Variables)
    
    Theory_Loss.append(ObjFunction) 
    
    #---------------------------------------------------------------------------
    
    # save values
    
    np.save(f'{path}/FBS.npy', All_Estimations_FBS_Loss)
    
    np.save(f'{path}/Direct.npy', All_Estimations_Direct_Loss)
    
    np.save(f'{path}/Theory.npy', Theory_Loss)
    
    #---------------------------------------------------------------------------
    print('')
    print('Number of iterations before convergence:')
    for i in All_Estimations_FBS_Loss:
    
        print(len(i))    

# %% [code]
#---------------------------------------------------------------------------

colors = ['royalblue', 'dimgray', 'green', 'brown', 'red']
shifts = [-0.2, -0.1, 0., 0.1]
Labels = ['$\Delta_{min}$', '$\Delta_{*}$', '$\Delta_{max}$', 'controller (27)']

ylabelVal = 'obj. function'

titles = ['(a) K = 1, 5 points', '(b) K = 1, 20 points', '(c) K = 0, 20 points']

fig = plt.figure(figsize=(5, 7), constrained_layout = True)

nrows = 3
ncols = 1

fontsizeValue = 15

#------------------------------------------------------------------------

counter = 1

#ymin = 5.5
#ymax = 8.5

for (m, M, K, GridSize) in [(2, 1, 1, 5), (2, 1, 1, 20), (2, 1, 0, 20)]:

    #if K == 0:
    #    ymin = 0.25
    #    ymax = 0.41   

    path = f'Control_Results/m={m}, M={M}, K={K}, Grid={GridSize}'
    
    All_Estimations_FBS_Loss = np.load(f'{path}/FBS.npy')
    All_Estimations_Direct_Loss = np.load(f'{path}/Direct.npy')
    Theory_Loss = np.load(f'{path}/Theory.npy')

    ymin = min([All_Estimations_FBS_Loss.min(), All_Estimations_Direct_Loss.min(), Theory_Loss.min()])
    ymax = max([All_Estimations_FBS_Loss.max(), All_Estimations_Direct_Loss.max(), Theory_Loss.max()])

    ymin = (ymin-0.05)*(0.95)
    ymax = (ymax+0.05)*(1.05)
    
    sub = fig.add_subplot(nrows, ncols, counter)
    
    sub.set_title(titles[counter-1], fontsize = fontsizeValue)
    
    sub.axvspan(1.5, 2.5, color='gainsboro', alpha=0.5)
    
    for i in range(len(All_Estimations_FBS_Loss)):
    
        #if i
        #sub.plot(All_Estimations_FBS_Loss[i], 'o', color=colors[i], mec=colors[i], mew=2, ms=10, ls='-',
        #         label=Labels[i])

        #sub.plot(All_Estimations_FBS_Loss[i], 'o', color='white', mec=colors[i], mew=2, ms=10, #ls='-',
        #         label=Labels[i])

        sub.plot(np.arange(len(All_Estimations_FBS_Loss[i]))+shifts[i], 
                 All_Estimations_FBS_Loss[i], 'o', color=colors[i], mec=colors[i], mew=2, ms=10, ls='-',
                 label=Labels[i])

        sub.plot(np.arange(len(All_Estimations_FBS_Loss[i]))+shifts[i], 
                 All_Estimations_FBS_Loss[i], 'o', color='white', mec=colors[i], mew=2, ms=10, #ls='-',
                 label=Labels[i])

    
    for i in range(len(All_Estimations_Direct_Loss)):
    
        
        sub.plot(2+shifts[i], All_Estimations_Direct_Loss[i], 'd', color='white', mec=colors[i], mew=2, ls='-', 
                 ms=10)
    
    sub.plot(3, Theory_Loss[0], 's', color='white', mec='k', mew=2, ls='-', 
             ms=10)
    
    sub.set_ylabel(ylabelVal, fontsize=fontsizeValue-2)
    
    sub.set_xticks([0, 1, 2, 3], ['FBS-method: \n iter. 0', 'FBS-method: \n iter. 1', 
                                  'Direct \n method', 'controller (27)'])
    
    sub.set_ylim([ymin, ymax])
    sub.set_xlim([-0.25, 3.5])
    
    sub.vlines(1.5, ymin, ymax, colors='k', lw=0.4)
    sub.vlines(2.5, ymin, ymax, colors='k', lw=0.4)
    
    
    if counter == 2:
        #sub.legend(fontsize=fontsizeValue-5, loc='center left')
        pass
    
    #------------------------------------------------------------------------

    counter = counter + 1


plt.show()

# %% [markdown]
### Check controllers:

# %% [markdown]
### Direct method ($\Delta_{min}$)

# %% [code]
m = 2
M = 1
K = 1
GridSize = 5

#Names = ['min', 'def', 'max', 'opt']


#with open('saved_dictionary.pkl', 'rb') as f:
#    loaded_dict = pickle.load(f)

#np.save(f'Control_Results/m={m}, M={M}, K = {K}, Grid = {GridSize}/')

i = 0

#with open(f'Control_Results/m={m}, M={M}, K = {K}, Grid = {GridSize}/{Names[i]}__FBS.pkl', 'rb') as file:
#    loaded_dict = pickle.load(file)

with open(f'Control_Results/m={m}, M={M}, K={K}, Grid={GridSize}/{Names[i]}__Direct.pkl', 'rb') as file:
    loaded_dict = pickle.load(file)

for point in range(len(loaded_dict)):

    print('0-0')
    print(loaded_dict[point]['0-0'])
    print('0-1')
    print(loaded_dict[point]['0-1'])
    print('')


# %% [markdown]
### Direct method ($\Delta_{def}$)


# %% [code]
m = 2
M = 1
K = 1
GridSize = 5

#Names = ['min', 'def', 'max', 'opt']


#with open('saved_dictionary.pkl', 'rb') as f:
#    loaded_dict = pickle.load(f)

#np.save(f'Control_Results/m={m}, M={M}, K = {K}, Grid = {GridSize}/')

i = 1

#with open(f'Control_Results/m={m}, M={M}, K = {K}, Grid = {GridSize}/{Names[i]}__FBS.pkl', 'rb') as file:
#    loaded_dict = pickle.load(file)

with open(f'Control_Results/m={m}, M={M}, K={K}, Grid={GridSize}/{Names[i]}__Direct.pkl', 'rb') as file:
    loaded_dict = pickle.load(file)

for point in range(len(loaded_dict)):

    print('0-0')
    print(loaded_dict[point]['0-0'])
    print('0-1')
    print(loaded_dict[point]['0-1'])
    print('')


# %% [markdown]
### FBS-method ($\Delta_{max}$)

# %% [code]
m = 2
M = 1
K = 1
GridSize = 5

#Names = ['min', 'def', 'max', 'opt']


#with open('saved_dictionary.pkl', 'rb') as f:
#    loaded_dict = pickle.load(f)

#np.save(f'Control_Results/m={m}, M={M}, K = {K}, Grid = {GridSize}/')

i = 2

#with open(f'Control_Results/m={m}, M={M}, K = {K}, Grid = {GridSize}/{Names[i]}__FBS.pkl', 'rb') as file:
#    loaded_dict = pickle.load(file)

with open(f'Control_Results/m={m}, M={M}, K={K}, Grid={GridSize}/{Names[i]}__FBS.pkl', 'rb') as file:
    loaded_dict = pickle.load(file)

for point in range(len(loaded_dict)):

    print('0-0')
    print(loaded_dict[point]['0-0'])
    print('0-1')
    print(loaded_dict[point]['0-1'])
    print('')


# %% [markdown]
### FBS-method ($\Delta_{min}$)

# %% [code]
m = 2
M = 1
K = 1
GridSize = 5

#Names = ['min', 'def', 'max', 'opt']


#with open('saved_dictionary.pkl', 'rb') as f:
#    loaded_dict = pickle.load(f)

#np.save(f'Control_Results/m={m}, M={M}, K = {K}, Grid = {GridSize}/')

i = 0

#with open(f'Control_Results/m={m}, M={M}, K = {K}, Grid = {GridSize}/{Names[i]}__FBS.pkl', 'rb') as file:
#    loaded_dict = pickle.load(file)

with open(f'Control_Results/m={m}, M={M}, K={K}, Grid={GridSize}/{Names[i]}__FBS.pkl', 'rb') as file:
    loaded_dict = pickle.load(file)

for point in range(len(loaded_dict)):

    print('0-0')
    print(loaded_dict[point]['0-0'])
    print('0-1')
    print(loaded_dict[point]['0-1'])
    print('')


# %% [markdown]
### FBS-method ($\Delta_{opt}$)

# %% [code]
m = 2
M = 1
K = 1
GridSize = 5

#Names = ['min', 'def', 'max', 'opt']


#with open('saved_dictionary.pkl', 'rb') as f:
#    loaded_dict = pickle.load(f)

#np.save(f'Control_Results/m={m}, M={M}, K = {K}, Grid = {GridSize}/')

i = 3

#with open(f'Control_Results/m={m}, M={M}, K = {K}, Grid = {GridSize}/{Names[i]}__FBS.pkl', 'rb') as file:
#    loaded_dict = pickle.load(file)

with open(f'Control_Results/m={m}, M={M}, K={K}, Grid={GridSize}/{Names[i]}__FBS.pkl', 'rb') as file:
    loaded_dict = pickle.load(file)

for point in range(len(loaded_dict)):

    print('0-0')
    print(loaded_dict[point]['0-0'])
    print('0-1')
    print(loaded_dict[point]['0-1'])
    print('')


# %% [markdown]
### Synthetic transition tables;
### m = 2, M = 1, Grid = 5,  K = 1;
### m = 2, M = 1, Grid = 20, K = 1;
### m = 2, M = 1, Grid = 20, K = 0.

# %% [code]
TrTable_Out = Lib_Data.P_2_inter
TrTable_In = Lib_Data.P_2_in

print('Out-type interactions:')
for i in TrTable_Out:
    print(i)

print('In-type interactions:')
for i in TrTable_In:
    print(i)

Act_1 = 1
#Act_2 = 1
Act_3 = 4

for (m, M, K, Step) in [(2, 1, 1, 4),  # Step = 4 -> 5 points
                        (2, 1, 1, 1),  # Step = 1 -> 20 points 
                        (2, 1, 0, 1),  # Step = 1 -> 20 points
                       ]:

    N = 3000     
    T = N*20  # 20 Monte-Carlo iterations
    GridSize = int(T/N/Step)

    path = f'Control_Results/m={m}, M={M}, K={K}, Grid={GridSize}, Synth'
    print('')
    print('---------------------------------------')
    print('')
    print(f'Hyperparameters: m = {m}, M = {M}, K = {K}, GridSize = {GridSize}')
    print('')
    
    #---------------------------------------------------------------------------
    
    #N = 3000        
    #M = 1
    #m = 2
    #T = N*20  # 20 Monte-Carlo iterations
            
        
        
    Hyperparameters = {}
        
    
    Hyperparameters['T'] = T
    Hyperparameters['N'] = N
    Hyperparameters['M'] = M
    Hyperparameters['m'] = m
    Hyperparameters['Opinion_Alphabet'] = np.arange(m)
        
        
        
    Hyperparameters['Types'] = np.arange(M+1)
        
        
    
    
    Hyperparameters['Native_TypesOpinions'] = [[0.5,  0.4],  # type 1
                                               #[0.1,  0.3],  # type 2
                                               #[0,   0.3],
                                              ]
    
                                               # op1  op2
        
    #Hyperparameters['Native_probs'] = [[0.4, 0.1, 0.1], 
    #                                   [0.1, 0.4, 0.1], 
    #                                   [0.1, 0.1, 0.4],
    #                                  ]
    
    Hyperparameters['Native_probs'] = [[1], 
                                      ]    
    
        
    # Activity
    Hyperparameters['Activity'] = 1
    Hyperparameters['ActivityRates'] = [Act_1, Act_3, 
                                        #Act_4,
                                       ]  # length M+1
        
        
    # Selectivity
    Hyperparameters['Selectivity_Matrices'] = {}
    for Type_i in Hyperparameters['Types']:
        for Type_j in Hyperparameters['Types']:
            Hyperparameters['Selectivity_Matrices'][f'{Type_i}-{Type_j}'] = np.zeros((m, m))
        
        
        
    # Transition tables
    Hyperparameters['Transition_Tables'] = {}
    for Type_i in Hyperparameters['Types']:
        for Type_j in Hyperparameters['Types']:
            if Type_i == Type_j:
                Hyperparameters['Transition_Tables'][f'{Type_i}-{Type_j}'] = TrTable_In #P_ass_stricit_3 #
            else:
                Hyperparameters['Transition_Tables'][f'{Type_i}-{Type_j}'] = TrTable_Out
    
    #Hyperparameters['Transition_Tables'][f'{0}-{0}'] = TrTable_In
    #Hyperparameters['Transition_Tables'][f'{1}-{1}'] = TrTable_In
    #Hyperparameters['Transition_Tables'][f'{2}-{2}'] = TrTable_In
        
    #---------------------------------------------------------------------------
        
    # Initialize bot control
        
    t1 = 1
        
    Hyperparameters['Bot_ControlTimes'] = [t1]
        
    Hyperparameters['Bot_CohortsOpinions'] = {}
    Hyperparameters['Bot_TieIntensities'] = {}
        
    Hyperparameters['Bot_CohortsOpinions'][t1] = [[0, 0.1],        # cohort 1 -> type 1
                                                  #[0, 0],        # cohort 2 -> type 2
                                                  #[0, 0], 
                                                 ]
    
    Hyperparameters['Bot_TieIntensities'][t1] = [0.5, 
                                                 #0.1, 
                                                 #0.1,
                                                ]
        
    #---------------------------------------------------------------------------
        
    # Initialize ranking control
        
    #t1 = 1
        
    #Hyperparameters['Ranking_ControlTimes'] = [t1]
        
    #Hyperparameters['Ranking_Control'] = {}
    #Hyperparameters['Ranking_Control'][t1] = MatrixRanking
        
    #---------------------------------------------------------------------------
        
    # Create grid
        
    #N_GridPoints = 10001
    Tau_0 = 0
    Tau_T = T/N
    #Step = 4 #(Tau_T-Tau_0) / (N_GridPoints-1)
        
    Grid = np.arange(Tau_0, Tau_T+Step, Step)
    
        
    Hyperparameters['Grid'] = Grid
    Hyperparameters['Step'] = Step
    
    #---------------------------------------------------------------------------
    
    V = [0, 1]
    
    #K = 1
    
    DeltaMax = 1
    DeltaDef = 0.75
    DeltaMin = 0.5
    
    Hyperparameters['V'] = V
    
    Hyperparameters['K'] = K
    
    Hyperparameters['DeltaMin'] = DeltaMin
    Hyperparameters['DeltaDef'] = DeltaDef
    Hyperparameters['DeltaMax'] = DeltaMax
    
    #---------------------------------------------------------------------------
    
    All_Estimations_FBS = []
    All_Estimations_Direct = []
    DurationsFBS = []
    DurationsDirect = []
    
    for Delta_in in [DeltaMin, DeltaDef, DeltaMax, -1]:
    
        if Delta_in != -1:
        
            InitialGuess = []
            
            for v in range(len(Grid)):
            
                Personalization_Matrices = {}
            
                for j in list(np.arange(M+1)):
                    for f in list(np.arange(M+1)):
                        Personalization_Matrices[f'{j}-{f}'] = np.ones((m, m))*Delta_in
            
                InitialGuess.append(Personalization_Matrices)
    
        else:
    
            InitialGuess = []
            
            for v in range(len(Grid)):
            
                Personalization_Matrices = {}
            
                for j in list(np.arange(M+1)):
                    for f in list(np.arange(M+1)):
                        Personalization_Matrices[f'{j}-{f}'] = np.ones((m, m))*DeltaMin
                        Personalization_Matrices[f'{j}-{f}'][-1] = np.ones(m)*DeltaMax
            
                InitialGuess.append(Personalization_Matrices)        
        
        Hyperparameters['InitialGuess'] = InitialGuess   
    
        #---------------------------------------------------------------------------
    
        # FBS-method
        
        start_time = time.time()
        
        
        Estimations = Lib_NumericalSolution_Ranking.FBS_Method(Hyperparameters)
        
        end_time = time.time()
        
        #print('Duration:', end_time - start_time, 'sec.') 
    
        DurationsFBS.append(end_time - start_time)
        All_Estimations_FBS.append(Estimations)
    
        #---------------------------------------------------------------------------
    
        # Direct method
    
        x0 = ListOfDicts__to__Array(InitialGuess, m, M)
        
        bnds = []
        
        
        for i in range(len(x0)):
        
            bnds.append((DeltaMin, DeltaMax))
        
        bnds = tuple(bnds)
        
        
        start_time = time.time()
        res = scipy.optimize.minimize(ObjFunction_DirectMethod, x0, args=(Hyperparameters, ControlParameters,), 
                       method='SLSQP', bounds=bnds)
        end_time = time.time()
        DurationsDirect.append(end_time - start_time)
        
        x = res.x
        
        Estim = Array_to_ListOfDicts(x, m, M)
        
        All_Estimations_Direct.append(Estim)
    
    
    #---------------------------------------------------------------------------
    
    # Theoretic controller
    
    Control_Theory =  ControlBench(m, M, Grid, DeltaMin, DeltaMax)
    
    #---------------------------------------------------------------------------

    print('')
    print('FBS method durations (s):', DurationsFBS)
    print('Direct method durations (s):', DurationsDirect)
    
    #---------------------------------------------------------------------------
    
    #GridSize = int(T/N/Step)
    
    # save Controllers
    
    Names = ['min', 'def', 'max', 'opt']
    
    for i in range(len(All_Estimations_FBS)):
    
        Dict = All_Estimations_FBS[i][-1]
    
        GridSize = int(T/N/Step)
    
        with open(f'{path}/{Names[i]}__FBS.pkl', 'wb') as file:
            pickle.dump(Dict, file)
    
    for i in range(len(All_Estimations_Direct)):
    
        Dict = All_Estimations_Direct[i]
    
        GridSize = int(T/N/Step)
    
        with open(f'{path}/{Names[i]}__Direct.pkl', 'wb') as file:
            pickle.dump(Dict, file)
    
    #---------------------------------------------------------------------------
    
    All_Estimations_FBS_Loss = []
    All_Estimations_Direct_Loss = []
    Theory_Loss = []
    
    for i in All_Estimations_FBS:
    
        NewItem = []
    
        for Controller in i:
    
            ControlParameters = {} 
    
            ControlParameters['Lambda'] = Controller
            
            #---------------------------------------------------------------------------
                
            # Obtain a numerical soluition of the mean-field equation
            
            State_Variables = {}
            State_Variables['y'] = {}
            State_Variables['y'][0] = Hyperparameters['Native_TypesOpinions']    
            
            ControlParameters = Lib_NumericalSolution.Initialize_Bot_Control(Hyperparameters, ControlParameters)    
            
            
            Hyperparameters = Lib_NumericalSolution.Calc_Aux(Hyperparameters)
            Hyperparameters = Lib_NumericalSolution.Calc_A(Hyperparameters)
            
            State_Variables = Lib_NumericalSolution.RK_Solver(Hyperparameters, ControlParameters, State_Variables)
    
            #---------------------------------------------------------------------------
    
            # Calculate the value of the objective functional
    
            ObjFunction = Lib_NumericalSolution_Ranking.Calculate_ObjFunction(Hyperparameters, State_Variables)
    
            NewItem.append(ObjFunction)
    
        All_Estimations_FBS_Loss.append(NewItem)
    
    
    #---------------------------------------------------------------------------
    
    for Controller in All_Estimations_Direct:
    
        ControlParameters = {} 
    
        ControlParameters['Lambda'] = Controller
            
        #---------------------------------------------------------------------------
                
        # Obtain a numerical soluition of the mean-field equation
            
        State_Variables = {}
        State_Variables['y'] = {}
        State_Variables['y'][0] = Hyperparameters['Native_TypesOpinions']    
            
        ControlParameters = Lib_NumericalSolution.Initialize_Bot_Control(Hyperparameters, ControlParameters)    
            
            
        Hyperparameters = Lib_NumericalSolution.Calc_Aux(Hyperparameters)
        Hyperparameters = Lib_NumericalSolution.Calc_A(Hyperparameters)
            
        State_Variables = Lib_NumericalSolution.RK_Solver(Hyperparameters, ControlParameters, State_Variables)
    
        #---------------------------------------------------------------------------
    
        # Calculate the value of the objective functional
    
        ObjFunction = Lib_NumericalSolution_Ranking.Calculate_ObjFunction(Hyperparameters, State_Variables)
    
        All_Estimations_Direct_Loss.append(ObjFunction)   
    
    #---------------------------------------------------------------------------
    
    ControlParameters = {} 
    
    ControlParameters['Lambda'] = Control_Theory
            
    #---------------------------------------------------------------------------
                
    # Obtain a numerical soluition of the mean-field equation
            
    State_Variables = {}
    State_Variables['y'] = {}
    State_Variables['y'][0] = Hyperparameters['Native_TypesOpinions']    
            
    ControlParameters = Lib_NumericalSolution.Initialize_Bot_Control(Hyperparameters, ControlParameters)    
            
            
    Hyperparameters = Lib_NumericalSolution.Calc_Aux(Hyperparameters)
    Hyperparameters = Lib_NumericalSolution.Calc_A(Hyperparameters)
            
    State_Variables = Lib_NumericalSolution.RK_Solver(Hyperparameters, ControlParameters, State_Variables)
    
    #---------------------------------------------------------------------------
    
    # Calculate the value of the objective functional
    
    ObjFunction = Lib_NumericalSolution_Ranking.Calculate_ObjFunction(Hyperparameters, State_Variables)
    
    Theory_Loss.append(ObjFunction) 
    
    #---------------------------------------------------------------------------
    
    # save values
    
    np.save(f'{path}/FBS.npy', All_Estimations_FBS_Loss)
    
    np.save(f'{path}/Direct.npy', All_Estimations_Direct_Loss)
    
    np.save(f'{path}/Theory.npy', Theory_Loss)
    
    #---------------------------------------------------------------------------
    print('')
    print('Number of iterations before convergence:')
    for i in All_Estimations_FBS_Loss:
    
        print(len(i))    

# %% [markdown]
# Figure 3

# %% [code]
#---------------------------------------------------------------------------

colors = ['royalblue', 
          'dimgray', 
          'green', 
          'brown', 
          #'k',
          'red',
         ]

Labels = ['$\Delta_{min}$', '$\Delta_{*}$', '$\Delta_{max}$', 'theor. control']
shifts = [-0.2, -0.1, 0., 0.1]
TickValues = ['FBS-method: \n iter. 0', 'FBS-method: \n iter. 1', 
                                  'Direct \n method', 'theor. control']

ylabelVal = 'obj. function'
 
titles = ['(a) K = 1, 5 points, emp.',  '(b) K = 1, 5 points, synth.',
          '(c) K = 1, 20 points, emp.', '(d) K = 1, 20 points, synth.',
          '(e) K = 0, 20 points, emp.', '(f) K = 0, 20 points, synth.',
         ]

fig = plt.figure(figsize=(10, 7), constrained_layout = True)

nrows = 3
ncols = 2

fontsizeValue = 15

#------------------------------------------------------------------------

counter = 1


for (m, M, K, GridSize) in [(2, 1, 1, 5),  (2, 1, 1, 5),
                            (2, 1, 1, 20), (2, 1, 1, 20),
                            (2, 1, 0, 20), (2, 1, 0, 20),
                           ]:

    if counter % 2 == 1:
        path = f'Control_Results/m={m}, M={M}, K={K}, Grid={GridSize}'
    else:
        path = f'Control_Results/m={m}, M={M}, K={K}, Grid={GridSize}, Synth'

    """
    if counter % 2 == 1:
        ymin = 6.5
        ymax = 8.5
    else:
        ymin = 5
        ymax = 12.5
    
    if counter == 5:
        ymin = 0.25
        ymax = 0.41 
        
    if counter == 6:
        ymin = 0.1
        ymax = 0.8 

    """

    #path = f'Control_Results/m={m}, M={M}, K = {K}, Grid = {GridSize}, Synth'
    
    All_Estimations_FBS_Loss = np.load(f'{path}/FBS.npy')
    All_Estimations_Direct_Loss = np.load(f'{path}/Direct.npy')
    Theory_Loss = np.load(f'{path}/Theory.npy')

    
    ymin = min([All_Estimations_FBS_Loss.min(), All_Estimations_Direct_Loss.min(), Theory_Loss.min()])
    ymax = max([All_Estimations_FBS_Loss.max(), All_Estimations_Direct_Loss.max(), Theory_Loss.max()])

    ymin = (ymin-0.05)*(0.95)
    ymax = (ymax+0.05)*(1.05)
    
    sub = fig.add_subplot(nrows, ncols, counter)
    
    sub.set_title(titles[counter-1], fontsize = fontsizeValue)
    
    sub.axvspan(1.5, 2.5, color='gainsboro', alpha=0.5)
    
    for i in range(len(All_Estimations_FBS_Loss)):
    
        #if i
        sub.plot(np.arange(len(All_Estimations_FBS_Loss[i]))+shifts[i], 
                 All_Estimations_FBS_Loss[i], 'o', color=colors[i], mec=colors[i], mew=2, ms=10, ls='-',
                 #label=Labels[i],
                )
        if counter == 2:
            sub.plot(np.arange(len(All_Estimations_FBS_Loss[i]))+shifts[i], 
                     All_Estimations_FBS_Loss[i], 'o', color='white', mec=colors[i], mew=2, ms=10, #ls='-',
                     label=Labels[i],
                    )
        else:
            sub.plot(np.arange(len(All_Estimations_FBS_Loss[i]))+shifts[i], 
                     All_Estimations_FBS_Loss[i], 'o', color='white', mec=colors[i], mew=2, ms=10, #ls='-',
                     #label=Labels[i],
                    )            
    
    
    for i in range(len(All_Estimations_Direct_Loss)-1):
    
        if counter == 3:    
            sub.plot(2+shifts[i]+0.1, All_Estimations_Direct_Loss[i], 'd', color='white', mec=colors[i], mew=2, ls='-', 
                     ms=10, 
                     label=Labels[i],
                    )
        else:
            sub.plot(2+shifts[i]+0.1, All_Estimations_Direct_Loss[i], 'd', color='white', mec=colors[i], mew=2, ls='-', 
                     ms=10,
                    )            
    
    sub.plot(3, Theory_Loss[0], 's', color='white', mec='k', mew=2, ls='-', 
             ms=10)

    if counter % 2 == 1:
        sub.set_ylabel(ylabelVal, fontsize=fontsizeValue-2)
    
    sub.set_xticks([0, 1, 2, 3], TickValues)
    
    sub.set_ylim([ymin, ymax])
    sub.set_xlim([-0.25, 3.5])
    
    sub.vlines(1.5, ymin, ymax, colors='k', lw=0.4)
    sub.vlines(2.5, ymin, ymax, colors='k', lw=0.4)
    
    
    if counter == 2 or counter == 3:
        sub.legend(fontsize=fontsizeValue-5, loc='upper right')
    else:
        pass
    
    #------------------------------------------------------------------------

    counter = counter + 1


plt.show()

# %% [markdown]
### Check controllers
### Direct method ($ \Delta_{min} $)

# %% [code]
m = 2
M = 1
K = 1
GridSize = 5

#Names = ['min', 'def', 'max', 'opt']


#with open('saved_dictionary.pkl', 'rb') as f:
#    loaded_dict = pickle.load(f)

#np.save(f'Control_Results/m={m}, M={M}, K = {K}, Grid = {GridSize}/')

i = 0

#with open(f'Control_Results/m={m}, M={M}, K = {K}, Grid = {GridSize}/{Names[i]}__FBS.pkl', 'rb') as file:
#    loaded_dict = pickle.load(file)

with open(f'Control_Results/m={m}, M={M}, K={K}, Grid={GridSize}, Synth/{Names[i]}__Direct.pkl', 'rb') as file:
    loaded_dict = pickle.load(file)

for point in range(len(loaded_dict)):

    print('')
    print(f'k={point}:')
    print('')
    print('0-0')
    print(loaded_dict[point]['0-0'])
    print('')
    print('0-1')
    print(loaded_dict[point]['0-1'])
    print('')
    print('------------------------')


# %% [markdown]
### Check controllers
### Direct method ($ \Delta_{max} $)

# %% [code]
m = 2
M = 1
K = 1
GridSize = 5

#Names = ['min', 'def', 'max', 'opt']


#with open('saved_dictionary.pkl', 'rb') as f:
#    loaded_dict = pickle.load(f)

#np.save(f'Control_Results/m={m}, M={M}, K = {K}, Grid = {GridSize}/')

i = 2

#with open(f'Control_Results/m={m}, M={M}, K = {K}, Grid = {GridSize}/{Names[i]}__FBS.pkl', 'rb') as file:
#    loaded_dict = pickle.load(file)

with open(f'Control_Results/m={m}, M={M}, K={K}, Grid={GridSize}, Synth/{Names[i]}__Direct.pkl', 'rb') as file:
    loaded_dict = pickle.load(file)

for point in range(len(loaded_dict)):

    print('')
    print(f'k={point}:')
    print('')
    print('0-0')
    print(loaded_dict[point]['0-0'])
    print('')
    print('0-1')
    print(loaded_dict[point]['0-1'])
    print('')
    print('------------------------')


# %% [markdown]
### Check controllers
### FBS-method ($ \Delta_{min} $)

# %% [code]
m = 2
M = 1
K = 1
GridSize = 5

#Names = ['min', 'def', 'max', 'opt']


#with open('saved_dictionary.pkl', 'rb') as f:
#    loaded_dict = pickle.load(f)

#np.save(f'Control_Results/m={m}, M={M}, K = {K}, Grid = {GridSize}/')

i = 0

#with open(f'Control_Results/m={m}, M={M}, K = {K}, Grid = {GridSize}/{Names[i]}__FBS.pkl', 'rb') as file:
#    loaded_dict = pickle.load(file)

with open(f'Control_Results/m={m}, M={M}, K={K}, Grid={GridSize}, Synth/{Names[i]}__FBS.pkl', 'rb') as file:
    loaded_dict = pickle.load(file)

for point in range(len(loaded_dict)):

    print('')
    print(f'k={point}:')
    print('')
    print('0-0')
    print(loaded_dict[point]['0-0'])
    print('')
    print('0-1')
    print(loaded_dict[point]['0-1'])
    print('')
    print('------------------------')


# %% [markdown]
### FBS-method ($ \Delta_{max} $)

# %% [code]
m = 2
M = 1
K = 1
GridSize = 5

#Names = ['min', 'def', 'max', 'opt']


#with open('saved_dictionary.pkl', 'rb') as f:
#    loaded_dict = pickle.load(f)

#np.save(f'Control_Results/m={m}, M={M}, K = {K}, Grid = {GridSize}/')

i = 2

#with open(f'Control_Results/m={m}, M={M}, K = {K}, Grid = {GridSize}/{Names[i]}__FBS.pkl', 'rb') as file:
#    loaded_dict = pickle.load(file)


with open(f'Control_Results/m={m}, M={M}, K={K}, Grid={GridSize}, Synth/{Names[i]}__FBS.pkl', 'rb') as file:
    loaded_dict = pickle.load(file)

for point in range(len(loaded_dict)):

    print('')
    print(f'k={point}:')
    print('')
    print('0-0')
    print(loaded_dict[point]['0-0'])
    print('')
    print('0-1')
    print(loaded_dict[point]['0-1'])
    print('')
    print('------------------------')


# %% [markdown]
# Now we check if the value of 0.75 that appear in the above listed controllers is connected with $ \Delta_{*} = 0.75 $, which we employ in the singular control procedure. To this end, we set $ \Delta_{*} = 0.6 $ and repeats our tests

# Note that we also apply the value of 0.75 in solving the linear system that arises in the singular control procedure. To be more specific, this value defines the starting guess.

# We found that this affects the outcome. Because of this, we decided to implement a multistart approach

# %% [code]
DeltaMax = 1
DeltaDef = 0.888
DeltaMin = 0.5

TrTable_Out = Lib_Data.P_2_inter
TrTable_In = Lib_Data.P_2_in

print('Out-type interactions:')
for i in TrTable_Out:
    print(i)

print('In-type interactions:')
for i in TrTable_In:
    print(i)

Act_1 = 1
#Act_2 = 1
Act_3 = 4

for (m, M, K, Step) in [(2, 1, 1, 4),  # Step = 4 -> 5 points
                        #(2, 1, 1, 1),  # Step = 1 -> 20 points 
                        #(2, 1, 0, 1),  # Step = 1 -> 20 points
                       ]:

    N = 3000     
    T = N*20  # 20 Monte-Carlo iterations
    GridSize = int(T/N/Step)

    path = f'Control_Results/m={m}, M={M}, K={K}, Grid={GridSize}, Synth'
    print('')
    print('---------------------------------------')
    print('')
    print(f'Hyperparameters: m = {m}, M = {M}, K = {K}, GridSize = {GridSize}')
    print('')
    
    #---------------------------------------------------------------------------
    
    Hyperparameters = {}
        
    
    Hyperparameters['T'] = T
    Hyperparameters['N'] = N
    Hyperparameters['M'] = M
    Hyperparameters['m'] = m
    Hyperparameters['Opinion_Alphabet'] = np.arange(m)
        
        
        
    Hyperparameters['Types'] = np.arange(M+1)
        
        
    
    
    Hyperparameters['Native_TypesOpinions'] = [[0.5,  0.4],  # type 1
                                               #[0.1,  0.3],  # type 2
                                               #[0,   0.3],
                                              ]
    
                                               # op1  op2
        
    Hyperparameters['Native_probs'] = [[1], 
                                      ]    
    
        
    # Activity
    Hyperparameters['Activity'] = 1
    Hyperparameters['ActivityRates'] = [Act_1, Act_3, 
                                        #Act_4,
                                       ]  # length M+1
        
        
    # Selectivity
    Hyperparameters['Selectivity_Matrices'] = {}
    for Type_i in Hyperparameters['Types']:
        for Type_j in Hyperparameters['Types']:
            Hyperparameters['Selectivity_Matrices'][f'{Type_i}-{Type_j}'] = np.zeros((m, m))
        
        
        
    # Transition tables
    Hyperparameters['Transition_Tables'] = {}
    for Type_i in Hyperparameters['Types']:
        for Type_j in Hyperparameters['Types']:
            if Type_i == Type_j:
                Hyperparameters['Transition_Tables'][f'{Type_i}-{Type_j}'] = TrTable_In #P_ass_stricit_3 #
            else:
                Hyperparameters['Transition_Tables'][f'{Type_i}-{Type_j}'] = TrTable_Out
    
    #---------------------------------------------------------------------------
        
    # Initialize bot control
        
    t1 = 1
        
    Hyperparameters['Bot_ControlTimes'] = [t1]
        
    Hyperparameters['Bot_CohortsOpinions'] = {}
    Hyperparameters['Bot_TieIntensities'] = {}
        
    Hyperparameters['Bot_CohortsOpinions'][t1] = [[0, 0.1],        # cohort 1 -> type 1
                                                  #[0, 0],        # cohort 2 -> type 2
                                                  #[0, 0], 
                                                 ]
    
    Hyperparameters['Bot_TieIntensities'][t1] = [0.5, 
                                                 #0.1, 
                                                 #0.1,
                                                ]
        
    #---------------------------------------------------------------------------
        
    # Create grid
        
    #N_GridPoints = 10001
    Tau_0 = 0
    Tau_T = T/N
    #Step = 4 #(Tau_T-Tau_0) / (N_GridPoints-1)
        
    Grid = np.arange(Tau_0, Tau_T+Step, Step)
    
        
    Hyperparameters['Grid'] = Grid
    Hyperparameters['Step'] = Step
    
    #---------------------------------------------------------------------------
    
    V = [0, 1]
    
    #K = 1
    

    
    Hyperparameters['V'] = V
    
    Hyperparameters['K'] = K
    
    Hyperparameters['DeltaMin'] = DeltaMin
    Hyperparameters['DeltaDef'] = DeltaDef
    Hyperparameters['DeltaMax'] = DeltaMax
    
    #---------------------------------------------------------------------------
    
    All_Estimations_FBS = []
    All_Estimations_Direct = []
    DurationsFBS = []
    DurationsDirect = []
    
    for Delta_in in [DeltaMin, DeltaDef, DeltaMax, -1]:
    
        if Delta_in != -1:
        
            InitialGuess = []
            
            for v in range(len(Grid)):
            
                Personalization_Matrices = {}
            
                for j in list(np.arange(M+1)):
                    for f in list(np.arange(M+1)):
                        Personalization_Matrices[f'{j}-{f}'] = np.ones((m, m))*Delta_in
            
                InitialGuess.append(Personalization_Matrices)
    
        else:
    
            InitialGuess = []
            
            for v in range(len(Grid)):
            
                Personalization_Matrices = {}
            
                for j in list(np.arange(M+1)):
                    for f in list(np.arange(M+1)):
                        Personalization_Matrices[f'{j}-{f}'] = np.ones((m, m))*DeltaMin
                        Personalization_Matrices[f'{j}-{f}'][-1] = np.ones(m)*DeltaMax
            
                InitialGuess.append(Personalization_Matrices)        
        
        Hyperparameters['InitialGuess'] = InitialGuess   
    
        #---------------------------------------------------------------------------
    
        # FBS-method
        
        start_time = time.time()
        
        
        Estimations = Lib_NumericalSolution_Ranking.FBS_Method(Hyperparameters)
        
        end_time = time.time()
        
        #print('Duration:', end_time - start_time, 'sec.') 
    
        DurationsFBS.append(end_time - start_time)
        All_Estimations_FBS.append(Estimations)
    
        #---------------------------------------------------------------------------
        """
        # Direct method
    
        x0 = ListOfDicts__to__Array(InitialGuess, m, M)
        
        bnds = []
        
        
        for i in range(len(x0)):
        
            bnds.append((DeltaMin, DeltaMax))
        
        bnds = tuple(bnds)
        
        
        start_time = time.time()
        res = scipy.optimize.minimize(ObjFunction_DirectMethod, x0, args=(Hyperparameters, ControlParameters,), 
                       method='SLSQP', bounds=bnds)
        end_time = time.time()
        DurationsDirect.append(end_time - start_time)
        
        x = res.x
        
        Estim = Array_to_ListOfDicts(x, m, M)
        
        All_Estimations_Direct.append(Estim)
        """
    
    #---------------------------------------------------------------------------
    """
    # Theoretic controller
    
    Control_Theory =  ControlBench(m, M, Grid, DeltaMin, DeltaMax)
    
    #---------------------------------------------------------------------------

    print('')
    print('FBS method durations (s):', DurationsFBS)
    print('Direct method durations (s):', DurationsDirect)
    
    #---------------------------------------------------------------------------
    
    #GridSize = int(T/N/Step)
    
    # save Controllers
    
    Names = ['min', 'def', 'max', 'opt']
    
    for i in range(len(All_Estimations_FBS)):
    
        Dict = All_Estimations_FBS[i][-1]
    
        GridSize = int(T/N/Step)
    
        with open(f'{path}/{Names[i]}__FBS.pkl', 'wb') as file:
            pickle.dump(Dict, file)
    
    for i in range(len(All_Estimations_Direct)):
    
        Dict = All_Estimations_Direct[i]
    
        GridSize = int(T/N/Step)
    
        with open(f'{path}/{Names[i]}__Direct.pkl', 'wb') as file:
            pickle.dump(Dict, file)
    
    #---------------------------------------------------------------------------
    
    All_Estimations_FBS_Loss = []
    All_Estimations_Direct_Loss = []
    Theory_Loss = []
    
    for i in All_Estimations_FBS:
    
        NewItem = []
    
        for Controller in i:
    
            ControlParameters = {} 
    
            ControlParameters['Lambda'] = Controller
            
            #---------------------------------------------------------------------------
                
            # Obtain a numerical soluition of the mean-field equation
            
            State_Variables = {}
            State_Variables['y'] = {}
            State_Variables['y'][0] = Hyperparameters['Native_TypesOpinions']    
            
            ControlParameters = Lib_NumericalSolution.Initialize_Bot_Control(Hyperparameters, ControlParameters)    
            
            
            Hyperparameters = Lib_NumericalSolution.Calc_Aux(Hyperparameters)
            Hyperparameters = Lib_NumericalSolution.Calc_A(Hyperparameters)
            
            State_Variables = Lib_NumericalSolution.RK_Solver(Hyperparameters, ControlParameters, State_Variables)
    
            #---------------------------------------------------------------------------
    
            # Calculate the value of the objective functional
    
            ObjFunction = Lib_NumericalSolution_Ranking.Calculate_ObjFunction(Hyperparameters, State_Variables)
    
            NewItem.append(ObjFunction)
    
        All_Estimations_FBS_Loss.append(NewItem)
    
    
    #---------------------------------------------------------------------------
    
    for Controller in All_Estimations_Direct:
    
        ControlParameters = {} 
    
        ControlParameters['Lambda'] = Controller
            
        #---------------------------------------------------------------------------
                
        # Obtain a numerical soluition of the mean-field equation
            
        State_Variables = {}
        State_Variables['y'] = {}
        State_Variables['y'][0] = Hyperparameters['Native_TypesOpinions']    
            
        ControlParameters = Lib_NumericalSolution.Initialize_Bot_Control(Hyperparameters, ControlParameters)    
            
            
        Hyperparameters = Lib_NumericalSolution.Calc_Aux(Hyperparameters)
        Hyperparameters = Lib_NumericalSolution.Calc_A(Hyperparameters)
            
        State_Variables = Lib_NumericalSolution.RK_Solver(Hyperparameters, ControlParameters, State_Variables)
    
        #---------------------------------------------------------------------------
    
        # Calculate the value of the objective functional
    
        ObjFunction = Lib_NumericalSolution_Ranking.Calculate_ObjFunction(Hyperparameters, State_Variables)
    
        All_Estimations_Direct_Loss.append(ObjFunction)   
    
    #---------------------------------------------------------------------------
    
    ControlParameters = {} 
    
    ControlParameters['Lambda'] = Control_Theory
            
    #---------------------------------------------------------------------------
                
    # Obtain a numerical soluition of the mean-field equation
            
    State_Variables = {}
    State_Variables['y'] = {}
    State_Variables['y'][0] = Hyperparameters['Native_TypesOpinions']    
            
    ControlParameters = Lib_NumericalSolution.Initialize_Bot_Control(Hyperparameters, ControlParameters)    
            
            
    Hyperparameters = Lib_NumericalSolution.Calc_Aux(Hyperparameters)
    Hyperparameters = Lib_NumericalSolution.Calc_A(Hyperparameters)
            
    State_Variables = Lib_NumericalSolution.RK_Solver(Hyperparameters, ControlParameters, State_Variables)
    
    #---------------------------------------------------------------------------
    
    # Calculate the value of the objective functional
    
    ObjFunction = Lib_NumericalSolution_Ranking.Calculate_ObjFunction(Hyperparameters, State_Variables)
    
    Theory_Loss.append(ObjFunction) 
    
    #---------------------------------------------------------------------------
    
    # save values
    
    np.save(f'{path}/FBS.npy', All_Estimations_FBS_Loss)
    
    np.save(f'{path}/Direct.npy', All_Estimations_Direct_Loss)
    
    np.save(f'{path}/Theory.npy', Theory_Loss)
    
    #---------------------------------------------------------------------------
    print('')
    print('Number of iterations before convergence:')
    for i in All_Estimations_FBS_Loss:
    
        print(len(i))    

    """
    #print(All_Estimations_FBS[])
    i = 0
    
    dict_ = All_Estimations_FBS[i]

    #print(type(dict_))
    #for point in range(len(dict_)):
        #print(len(dict_[point]))
        #print(len(dict_[point]))
        #print(dict_[point])
        #print('')
        #print(dict_[point]['0-0'])
    #print(All_Estimations_FBS[0])

# %% [code]
i = 0  # \Delta_{min}

All_Estimations_FBS[i][-1][5]['0-0']

# %% [code]
np.argmin([1, 2, 4, 1])

# %% [code]
i = 1  # \Delta_{*}

All_Estimations_FBS[i][-1][5]['0-0']

# %% [code]
i = 2  # \Delta_{max}

All_Estimations_FBS[i][-1][5]['0-0']

# %% [code]
i = 3  # \Delta_{opt}

All_Estimations_FBS[i][-1][5]['0-0']

# %% [markdown]
# Now we consider the case M > 1

# %% [markdown]
### Synthetic and empirical transition tables;
### m = 2, M = 3, vary activity.

# %% [markdown]
### Only FBS-method

# %% [code]
#TrTable_Out = Lib_Data.P_2_inter
#TrTable_In = Lib_Data.P_2_in

#TrTable_Out = Lib_Data.P_empirics_2_inter
#TrTable_In = Lib_Data.P_empirics_2_in

print('Out-type interactions:')
for i in TrTable_Out:
    print(i)

print('In-type interactions:')
for i in TrTable_In:
    print(i)

#Act_1 = 1
#Act_2 = 2
#Act_3 = 3
Act_4 = 4

for (m, M, K, Step, Act_1, Act_2, Act_3, TrTable_Out, TrTable_In, name) in [(2, 3, 0, 4, 1, 1, 1, Lib_Data.P_2_inter, Lib_Data.P_2_in, 'Synth'),  # Step = 4 -> 5 points
                                                                            #(2, 3, 0, 4, 1, 2, 3),  # Step = 1 -> 20 points 
                                                                            (2, 3, 0, 4, 1, 4, 9, Lib_Data.P_2_inter, Lib_Data.P_2_in, 'Synth'),
                                                                            (2, 3, 0, 4, 1, 1, 1, Lib_Data.P_empirics_2_inter, Lib_Data.P_empirics_2_in, 'Emp'),
                                                                            (2, 3, 0, 4, 1, 4, 9, Lib_Data.P_empirics_2_inter, Lib_Data.P_empirics_2_in, 'Emp'),
                        #(2, 3, 0, 4),  # Step = 1 -> 20 points
                                                                            ]:

    N = 3000     
    T = N*20  # 20 Monte-Carlo iterations
    GridSize = int(T/N/Step)

    path = f'Control_Results/m={m}, M={M}, K={K}, Grid={GridSize}, Act_1={Act_1}, Act_2={Act_2}, Act_3={Act_3}, {name}'

    if not os.path.isdir(path):
        os.mkdir(path)
    else:
        pass
    
    print('')
    print('---------------------------------------')
    print('')
    print(f'Hyperparameters: m = {m}, M = {M}, K = {K}, GridSize = {GridSize}, Act_1 = {Act_1}, Act_2 = {Act_2}, Act_3 = {Act_3}, {name}')
    print('')
    
    #---------------------------------------------------------------------------
    
    Hyperparameters = {}
        
    
    Hyperparameters['T'] = T
    Hyperparameters['N'] = N
    Hyperparameters['M'] = M
    Hyperparameters['m'] = m
    Hyperparameters['Opinion_Alphabet'] = np.arange(m)
        
        
        
    Hyperparameters['Types'] = np.arange(M+1)
        
        
    
    
    Hyperparameters['Native_TypesOpinions'] = [[0.3,  0],  # type 1
                                               [0.2,  0.2],  # type 2
                                               [0,    0.3],  # type 3
                                              ]
    
                                               # op1  op2
        
    #Hyperparameters['Native_probs'] = [[0.4, 0.1, 0.1], 
    #                                   [0.1, 0.4, 0.1], 
    #                                   [0.1, 0.1, 0.4],
    #                                  ]
    
    Hyperparameters['Native_probs'] = [[0.3, 0.1, 0.1], 
                                       [0.1, 0.4, 0.1],
                                       [0.1, 0.1, 0.5]
                                      ]    
    
        
    # Activity
    Hyperparameters['Activity'] = 1
    Hyperparameters['ActivityRates'] = [Act_1, Act_2, Act_3, 
                                        Act_4,
                                       ]  # length M+1
        
        
    # Selectivity
    Hyperparameters['Selectivity_Matrices'] = {}
    for Type_i in Hyperparameters['Types']:
        for Type_j in Hyperparameters['Types']:
            Hyperparameters['Selectivity_Matrices'][f'{Type_i}-{Type_j}'] = np.zeros((m, m))
        
        
        
    # Transition tables
    Hyperparameters['Transition_Tables'] = {}
    for Type_i in Hyperparameters['Types']:
        for Type_j in Hyperparameters['Types']:
            if Type_i == Type_j:
                Hyperparameters['Transition_Tables'][f'{Type_i}-{Type_j}'] = TrTable_In #P_ass_stricit_3 #
            else:
                Hyperparameters['Transition_Tables'][f'{Type_i}-{Type_j}'] = TrTable_Out
    
    #Hyperparameters['Transition_Tables'][f'{0}-{0}'] = TrTable_In
    #Hyperparameters['Transition_Tables'][f'{1}-{1}'] = TrTable_In
    #Hyperparameters['Transition_Tables'][f'{2}-{2}'] = TrTable_In
        
    #---------------------------------------------------------------------------
        
    # Initialize bot control
        
    t1 = 1
        
    Hyperparameters['Bot_ControlTimes'] = [t1]
        
    Hyperparameters['Bot_CohortsOpinions'] = {}
    Hyperparameters['Bot_TieIntensities'] = {}
        
    Hyperparameters['Bot_CohortsOpinions'][t1] = [[0, 0, 0],        # cohort 1 -> type 1
                                                  [0, 0, 0],        # cohort 2 -> type 2
                                                  [0, 0, 0], 
                                                 ]
    
    Hyperparameters['Bot_TieIntensities'][t1] = [0.1, 0.1, 0.1 
                                                 #0.1,
                                                ]
        
    #---------------------------------------------------------------------------
        
    # Initialize ranking control
        
    #t1 = 1
        
    #Hyperparameters['Ranking_ControlTimes'] = [t1]
        
    #Hyperparameters['Ranking_Control'] = {}
    #Hyperparameters['Ranking_Control'][t1] = MatrixRanking
        
    #---------------------------------------------------------------------------
        
    # Create grid
        
    #N_GridPoints = 10001
    Tau_0 = 0
    Tau_T = T/N
    #Step = 4 #(Tau_T-Tau_0) / (N_GridPoints-1)
        
    Grid = np.arange(Tau_0, Tau_T+Step, Step)
    
        
    Hyperparameters['Grid'] = Grid
    Hyperparameters['Step'] = Step
    
    #---------------------------------------------------------------------------
    
    V = [0, 1]
    
    #K = 1
    
    DeltaMax = 1
    DeltaDef = 0.75
    DeltaMin = 0.5
    
    Hyperparameters['V'] = V
    
    Hyperparameters['K'] = K
    
    Hyperparameters['DeltaMin'] = DeltaMin
    Hyperparameters['DeltaDef'] = DeltaDef
    Hyperparameters['DeltaMax'] = DeltaMax
    
    #---------------------------------------------------------------------------
    
    All_Estimations_FBS = []
    #All_Estimations_Direct = []
    DurationsFBS = []
    #DurationsDirect = []
    
    for Delta_in in [DeltaMin, DeltaDef, DeltaMax, -1]:
    
        if Delta_in != -1:
        
            InitialGuess = []
            
            for v in range(len(Grid)):
            
                Personalization_Matrices = {}
            
                for j in list(np.arange(M+1)):
                    for f in list(np.arange(M+1)):
                        Personalization_Matrices[f'{j}-{f}'] = np.ones((m, m))*Delta_in
            
                InitialGuess.append(Personalization_Matrices)
    
        else:
    
            InitialGuess = []
            
            for v in range(len(Grid)):
            
                Personalization_Matrices = {}
            
                for j in list(np.arange(M+1)):
                    for f in list(np.arange(M+1)):
                        Personalization_Matrices[f'{j}-{f}'] = np.ones((m, m))*DeltaMin
                        Personalization_Matrices[f'{j}-{f}'][-1] = np.ones(m)*DeltaMax
            
                InitialGuess.append(Personalization_Matrices)        
        
        Hyperparameters['InitialGuess'] = InitialGuess   
    
        #---------------------------------------------------------------------------
    
        # FBS-method
        
        start_time = time.time()
        
        
        Estimations = Lib_NumericalSolution_Ranking.FBS_Method(Hyperparameters)
        
        end_time = time.time()
        
        #print('Duration:', end_time - start_time, 'sec.') 
    
        DurationsFBS.append(end_time - start_time)
        All_Estimations_FBS.append(Estimations)
    
        #---------------------------------------------------------------------------
        """
        # Direct method
    
        x0 = ListOfDicts__to__Array(InitialGuess, m, M)
        
        bnds = []
        
        
        for i in range(len(x0)):
        
            bnds.append((DeltaMin, DeltaMax))
        
        bnds = tuple(bnds)
        
        
        start_time = time.time()
        res = scipy.optimize.minimize(ObjFunction_DirectMethod, x0, args=(Hyperparameters, ControlParameters,), 
                       method='SLSQP', bounds=bnds)
        end_time = time.time()
        DurationsDirect.append(end_time - start_time)
        
        x = res.x
        
        Estim = Array_to_ListOfDicts(x, m, M)
        
        All_Estimations_Direct.append(Estim)
        """
    
    #---------------------------------------------------------------------------
    """
    # Theoretic controller
    
    Control_Theory =  ControlBench(m, M, Grid, DeltaMin, DeltaMax)
    """
    #---------------------------------------------------------------------------

    print('')
    print('FBS method durations (s):', DurationsFBS)
    #print('Direct method durations (s):', DurationsDirect)
    
    #---------------------------------------------------------------------------
    
    #GridSize = int(T/N/Step)
    
    # save Controllers
    
    Names = ['min', 'def', 'max', 'opt']
    
    for i in range(len(All_Estimations_FBS)):
    
        Dict = All_Estimations_FBS[i][-1]
    
        GridSize = int(T/N/Step)
    
        with open(f'{path}/{Names[i]}__FBS.pkl', 'wb') as file:
            pickle.dump(Dict, file)

    """
    for i in range(len(All_Estimations_Direct)):
    
        Dict = All_Estimations_Direct[i]
    
        GridSize = int(T/N/Step)
    
        with open(f'{path}/{Names[i]}__Direct.pkl', 'wb') as file:
            pickle.dump(Dict, file)
    """
    #---------------------------------------------------------------------------
    
    All_Estimations_FBS_Loss = []
    #All_Estimations_Direct_Loss = []
    #Theory_Loss = []
    
    for i in All_Estimations_FBS:
    
        NewItem = []
    
        for Controller in i:
    
            ControlParameters = {} 
    
            ControlParameters['Lambda'] = Controller
            
            #---------------------------------------------------------------------------
                
            # Obtain a numerical soluition of the mean-field equation
            
            State_Variables = {}
            State_Variables['y'] = {}
            State_Variables['y'][0] = Hyperparameters['Native_TypesOpinions']    
            
            ControlParameters = Lib_NumericalSolution.Initialize_Bot_Control(Hyperparameters, ControlParameters)    
            
            
            Hyperparameters = Lib_NumericalSolution.Calc_Aux(Hyperparameters)
            Hyperparameters = Lib_NumericalSolution.Calc_A(Hyperparameters)
            
            State_Variables = Lib_NumericalSolution.RK_Solver(Hyperparameters, ControlParameters, State_Variables)
    
            #---------------------------------------------------------------------------
    
            # Calculate the value of the objective functional
    
            ObjFunction = Lib_NumericalSolution_Ranking.Calculate_ObjFunction(Hyperparameters, State_Variables)
    
            NewItem.append(ObjFunction)
    
        All_Estimations_FBS_Loss.append(NewItem)
    
    
    #---------------------------------------------------------------------------
    """
    for Controller in All_Estimations_Direct:
    
        ControlParameters = {} 
    
        ControlParameters['Lambda'] = Controller
            
        #---------------------------------------------------------------------------
                
        # Obtain a numerical soluition of the mean-field equation
            
        State_Variables = {}
        State_Variables['y'] = {}
        State_Variables['y'][0] = Hyperparameters['Native_TypesOpinions']    
            
        ControlParameters = Lib_NumericalSolution.Initialize_Bot_Control(Hyperparameters, ControlParameters)    
            
            
        Hyperparameters = Lib_NumericalSolution.Calc_Aux(Hyperparameters)
        Hyperparameters = Lib_NumericalSolution.Calc_A(Hyperparameters)
            
        State_Variables = Lib_NumericalSolution.RK_Solver(Hyperparameters, ControlParameters, State_Variables)
    
        #---------------------------------------------------------------------------
    
        # Calculate the value of the objective functional
    
        ObjFunction = Lib_NumericalSolution_Ranking.Calculate_ObjFunction(Hyperparameters, State_Variables)
    
        All_Estimations_Direct_Loss.append(ObjFunction)   
    """
    #---------------------------------------------------------------------------
    """
    ControlParameters = {} 
    
    ControlParameters['Lambda'] = Control_Theory
            
    #---------------------------------------------------------------------------
                
    # Obtain a numerical soluition of the mean-field equation
            
    State_Variables = {}
    State_Variables['y'] = {}
    State_Variables['y'][0] = Hyperparameters['Native_TypesOpinions']    
            
    ControlParameters = Lib_NumericalSolution.Initialize_Bot_Control(Hyperparameters, ControlParameters)    
            
            
    Hyperparameters = Lib_NumericalSolution.Calc_Aux(Hyperparameters)
    Hyperparameters = Lib_NumericalSolution.Calc_A(Hyperparameters)
            
    State_Variables = Lib_NumericalSolution.RK_Solver(Hyperparameters, ControlParameters, State_Variables)
    
    #---------------------------------------------------------------------------
    
    # Calculate the value of the objective functional
    
    ObjFunction = Lib_NumericalSolution_Ranking.Calculate_ObjFunction(Hyperparameters, State_Variables)
    
    Theory_Loss.append(ObjFunction) 
    """
    #---------------------------------------------------------------------------
    
    # save values
    
    np.save(f'{path}/FBS.npy', All_Estimations_FBS_Loss)
    #np.save(f'{path}/Direct.npy', All_Estimations_Direct_Loss)
    #np.save(f'{path}/Theory.npy', Theory_Loss)
    
    #---------------------------------------------------------------------------
    print('')
    print('Number of iterations before convergence:')
    for i in All_Estimations_FBS_Loss:
    
        print(len(i))    

# %% [markdown]
### All methods

# %% [code]
#TrTable_Out = Lib_Data.P_2_inter
#TrTable_In = Lib_Data.P_2_in

#TrTable_Out = Lib_Data.P_empirics_2_inter
#TrTable_In = Lib_Data.P_empirics_2_in

print('Out-type interactions:')
for i in TrTable_Out:
    print(i)

print('In-type interactions:')
for i in TrTable_In:
    print(i)

#Act_1 = 1
#Act_2 = 2
#Act_3 = 3
Act_4 = 4

for (m, M, K, Step, Act_1, Act_2, Act_3, TrTable_Out, TrTable_In, name) in [(2, 3, 0, 4, 1, 1, 1, Lib_Data.P_2_inter, Lib_Data.P_2_in, 'Synth'),  # Step = 4 -> 5 points
                                                                            #(2, 3, 0, 4, 1, 2, 3),  # Step = 1 -> 20 points 
                                                                            (2, 3, 0, 4, 1, 4, 9, Lib_Data.P_2_inter, Lib_Data.P_2_in, 'Synth'),
                                                                            (2, 3, 0, 4, 1, 1, 1, Lib_Data.P_empirics_2_inter, Lib_Data.P_empirics_2_in, 'Emp'),
                                                                            (2, 3, 0, 4, 1, 4, 9, Lib_Data.P_empirics_2_inter, Lib_Data.P_empirics_2_in, 'Emp'),
                        #(2, 3, 0, 4),  # Step = 1 -> 20 points
                                                                            ]:

    N = 3000     
    T = N*20  # 20 Monte-Carlo iterations
    GridSize = int(T/N/Step)

    path = f'Control_Results/m={m}, M={M}, K={K}, Grid={GridSize}, Act_1={Act_1}, Act_2={Act_2}, Act_3={Act_3}, {name}'

    if not os.path.isdir(path):
        os.mkdir(path)
    else:
        pass
    
    print('')
    print('---------------------------------------')
    print('')
    print(f'Hyperparameters: m = {m}, M = {M}, K = {K}, GridSize = {GridSize}, Act_1 = {Act_1}, Act_2 = {Act_2}, Act_3 = {Act_3}, {name}')
    print('')
    
    #---------------------------------------------------------------------------
    
    Hyperparameters = {}
        
    
    Hyperparameters['T'] = T
    Hyperparameters['N'] = N
    Hyperparameters['M'] = M
    Hyperparameters['m'] = m
    Hyperparameters['Opinion_Alphabet'] = np.arange(m)
        
        
        
    Hyperparameters['Types'] = np.arange(M+1)
        
        
    
    
    Hyperparameters['Native_TypesOpinions'] = [[0.3,  0],  # type 1
                                               [0.2,  0.2],  # type 2
                                               [0,    0.3],  # type 3
                                              ]
    
                                               # op1  op2
        
    #Hyperparameters['Native_probs'] = [[0.4, 0.1, 0.1], 
    #                                   [0.1, 0.4, 0.1], 
    #                                   [0.1, 0.1, 0.4],
    #                                  ]
    
    Hyperparameters['Native_probs'] = [[0.3, 0.1, 0.1], 
                                       [0.1, 0.4, 0.1],
                                       [0.1, 0.1, 0.5]
                                      ]    
    
        
    # Activity
    Hyperparameters['Activity'] = 1
    Hyperparameters['ActivityRates'] = [Act_1, Act_2, Act_3, 
                                        Act_4,
                                       ]  # length M+1
        
        
    # Selectivity
    Hyperparameters['Selectivity_Matrices'] = {}
    for Type_i in Hyperparameters['Types']:
        for Type_j in Hyperparameters['Types']:
            Hyperparameters['Selectivity_Matrices'][f'{Type_i}-{Type_j}'] = np.zeros((m, m))
        
        
        
    # Transition tables
    Hyperparameters['Transition_Tables'] = {}
    for Type_i in Hyperparameters['Types']:
        for Type_j in Hyperparameters['Types']:
            if Type_i == Type_j:
                Hyperparameters['Transition_Tables'][f'{Type_i}-{Type_j}'] = TrTable_In #P_ass_stricit_3 #
            else:
                Hyperparameters['Transition_Tables'][f'{Type_i}-{Type_j}'] = TrTable_Out
    
    #Hyperparameters['Transition_Tables'][f'{0}-{0}'] = TrTable_In
    #Hyperparameters['Transition_Tables'][f'{1}-{1}'] = TrTable_In
    #Hyperparameters['Transition_Tables'][f'{2}-{2}'] = TrTable_In
        
    #---------------------------------------------------------------------------
        
    # Initialize bot control
        
    t1 = 1
        
    Hyperparameters['Bot_ControlTimes'] = [t1]
        
    Hyperparameters['Bot_CohortsOpinions'] = {}
    Hyperparameters['Bot_TieIntensities'] = {}
        
    Hyperparameters['Bot_CohortsOpinions'][t1] = [[0, 0, 0],        # cohort 1 -> type 1
                                                  [0, 0, 0],        # cohort 2 -> type 2
                                                  [0, 0, 0], 
                                                 ]
    
    Hyperparameters['Bot_TieIntensities'][t1] = [0.1, 0.1, 0.1 
                                                 #0.1,
                                                ]
        
    #---------------------------------------------------------------------------
        
    # Initialize ranking control
        
    #t1 = 1
        
    #Hyperparameters['Ranking_ControlTimes'] = [t1]
        
    #Hyperparameters['Ranking_Control'] = {}
    #Hyperparameters['Ranking_Control'][t1] = MatrixRanking
        
    #---------------------------------------------------------------------------
        
    # Create grid
        
    #N_GridPoints = 10001
    Tau_0 = 0
    Tau_T = T/N
    #Step = 4 #(Tau_T-Tau_0) / (N_GridPoints-1)
        
    Grid = np.arange(Tau_0, Tau_T+Step, Step)
    
        
    Hyperparameters['Grid'] = Grid
    Hyperparameters['Step'] = Step
    
    #---------------------------------------------------------------------------
    
    V = [0, 1]
    
    #K = 1
    
    DeltaMax = 1
    DeltaDef = 0.75
    DeltaMin = 0.5
    
    Hyperparameters['V'] = V
    
    Hyperparameters['K'] = K
    
    Hyperparameters['DeltaMin'] = DeltaMin
    Hyperparameters['DeltaDef'] = DeltaDef
    Hyperparameters['DeltaMax'] = DeltaMax
    
    #---------------------------------------------------------------------------
    
    All_Estimations_FBS = []
    All_Estimations_Direct = []
    DurationsFBS = []
    DurationsDirect = []
    
    for Delta_in in [DeltaMin, DeltaDef, DeltaMax, -1]:
    
        if Delta_in != -1:
        
            InitialGuess = []
            
            for v in range(len(Grid)):
            
                Personalization_Matrices = {}
            
                for j in list(np.arange(M+1)):
                    for f in list(np.arange(M+1)):
                        Personalization_Matrices[f'{j}-{f}'] = np.ones((m, m))*Delta_in
            
                InitialGuess.append(Personalization_Matrices)
    
        else:
    
            InitialGuess = []
            
            for v in range(len(Grid)):
            
                Personalization_Matrices = {}
            
                for j in list(np.arange(M+1)):
                    for f in list(np.arange(M+1)):
                        Personalization_Matrices[f'{j}-{f}'] = np.ones((m, m))*DeltaMin
                        Personalization_Matrices[f'{j}-{f}'][-1] = np.ones(m)*DeltaMax
            
                InitialGuess.append(Personalization_Matrices)        
        
        Hyperparameters['InitialGuess'] = InitialGuess   
    
        #---------------------------------------------------------------------------
    
        # FBS-method
        
        start_time = time.time()
        
        
        Estimations = Lib_NumericalSolution_Ranking.FBS_Method(Hyperparameters)
        
        end_time = time.time()
        
        #print('Duration:', end_time - start_time, 'sec.') 
    
        DurationsFBS.append(end_time - start_time)
        All_Estimations_FBS.append(Estimations)
    
        #---------------------------------------------------------------------------
    
        # Direct method
    
        x0 = ListOfDicts__to__Array(InitialGuess, m, M)
        
        bnds = []
        
        
        for i in range(len(x0)):
        
            bnds.append((DeltaMin, DeltaMax))
        
        bnds = tuple(bnds)
        
        
        start_time = time.time()
        res = scipy.optimize.minimize(ObjFunction_DirectMethod, x0, args=(Hyperparameters, ControlParameters,), 
                       method='SLSQP', bounds=bnds)
        end_time = time.time()
        DurationsDirect.append(end_time - start_time)
        
        x = res.x
        
        Estim = Array_to_ListOfDicts(x, m, M)
        
        All_Estimations_Direct.append(Estim)
    
    
    #---------------------------------------------------------------------------
    
    # Theoretic controller
    
    Control_Theory =  ControlBench(m, M, Grid, DeltaMin, DeltaMax)
    
    #---------------------------------------------------------------------------

    print('')
    print('FBS method durations (s):', DurationsFBS)
    print('Direct method durations (s):', DurationsDirect)
    
    #---------------------------------------------------------------------------
    
    #GridSize = int(T/N/Step)
    
    # save Controllers
    
    Names = ['min', 'def', 'max', 'opt']
    
    for i in range(len(All_Estimations_FBS)):
    
        Dict = All_Estimations_FBS[i][-1]
    
        GridSize = int(T/N/Step)
    
        with open(f'{path}/{Names[i]}__FBS.pkl', 'wb') as file:
            pickle.dump(Dict, file)
    
    for i in range(len(All_Estimations_Direct)):
    
        Dict = All_Estimations_Direct[i]
    
        GridSize = int(T/N/Step)
    
        with open(f'{path}/{Names[i]}__Direct.pkl', 'wb') as file:
            pickle.dump(Dict, file)
    
    #---------------------------------------------------------------------------
    
    All_Estimations_FBS_Loss = []
    All_Estimations_Direct_Loss = []
    Theory_Loss = []
    
    for i in All_Estimations_FBS:
    
        NewItem = []
    
        for Controller in i:
    
            ControlParameters = {} 
    
            ControlParameters['Lambda'] = Controller
            
            #---------------------------------------------------------------------------
                
            # Obtain a numerical soluition of the mean-field equation
            
            State_Variables = {}
            State_Variables['y'] = {}
            State_Variables['y'][0] = Hyperparameters['Native_TypesOpinions']    
            
            ControlParameters = Lib_NumericalSolution.Initialize_Bot_Control(Hyperparameters, ControlParameters)    
            
            
            Hyperparameters = Lib_NumericalSolution.Calc_Aux(Hyperparameters)
            Hyperparameters = Lib_NumericalSolution.Calc_A(Hyperparameters)
            
            State_Variables = Lib_NumericalSolution.RK_Solver(Hyperparameters, ControlParameters, State_Variables)
    
            #---------------------------------------------------------------------------
    
            # Calculate the value of the objective functional
    
            ObjFunction = Lib_NumericalSolution_Ranking.Calculate_ObjFunction(Hyperparameters, State_Variables)
    
            NewItem.append(ObjFunction)
    
        All_Estimations_FBS_Loss.append(NewItem)
    
    
    #---------------------------------------------------------------------------
    
    for Controller in All_Estimations_Direct:
    
        ControlParameters = {} 
    
        ControlParameters['Lambda'] = Controller
            
        #---------------------------------------------------------------------------
                
        # Obtain a numerical soluition of the mean-field equation
            
        State_Variables = {}
        State_Variables['y'] = {}
        State_Variables['y'][0] = Hyperparameters['Native_TypesOpinions']    
            
        ControlParameters = Lib_NumericalSolution.Initialize_Bot_Control(Hyperparameters, ControlParameters)    
            
            
        Hyperparameters = Lib_NumericalSolution.Calc_Aux(Hyperparameters)
        Hyperparameters = Lib_NumericalSolution.Calc_A(Hyperparameters)
            
        State_Variables = Lib_NumericalSolution.RK_Solver(Hyperparameters, ControlParameters, State_Variables)
    
        #---------------------------------------------------------------------------
    
        # Calculate the value of the objective functional
    
        ObjFunction = Lib_NumericalSolution_Ranking.Calculate_ObjFunction(Hyperparameters, State_Variables)
    
        All_Estimations_Direct_Loss.append(ObjFunction)   
    
    #---------------------------------------------------------------------------
    
    ControlParameters = {} 
    
    ControlParameters['Lambda'] = Control_Theory
            
    #---------------------------------------------------------------------------
                
    # Obtain a numerical soluition of the mean-field equation
            
    State_Variables = {}
    State_Variables['y'] = {}
    State_Variables['y'][0] = Hyperparameters['Native_TypesOpinions']    
            
    ControlParameters = Lib_NumericalSolution.Initialize_Bot_Control(Hyperparameters, ControlParameters)    
            
            
    Hyperparameters = Lib_NumericalSolution.Calc_Aux(Hyperparameters)
    Hyperparameters = Lib_NumericalSolution.Calc_A(Hyperparameters)
            
    State_Variables = Lib_NumericalSolution.RK_Solver(Hyperparameters, ControlParameters, State_Variables)
    
    #---------------------------------------------------------------------------
    
    # Calculate the value of the objective functional
    
    ObjFunction = Lib_NumericalSolution_Ranking.Calculate_ObjFunction(Hyperparameters, State_Variables)
    
    Theory_Loss.append(ObjFunction) 
    
    #---------------------------------------------------------------------------
    
    # save values
    
    np.save(f'{path}/FBS.npy', All_Estimations_FBS_Loss)
    np.save(f'{path}/Direct.npy', All_Estimations_Direct_Loss)
    np.save(f'{path}/Theory.npy', Theory_Loss)
    
    #---------------------------------------------------------------------------
    print('')
    print('Number of iterations before convergence:')
    for i in All_Estimations_FBS_Loss:
    
        print(len(i))    

# %% [markdown]
# Figure 4

# %% [code]
#---------------------------------------------------------------------------

colors = ['royalblue', 'dimgray', 'green', 'brown', 'red']
shifts = [-0.2, -0.1, 0., 0.1]
Labels = ['$\Delta_{min}$', '$\Delta_{*}$', '$\Delta_{max}$', 'theor. control']

ylabelVal = 'obj. function'

titles = ['(a) $ \pi_1 = 1, \pi_2 = 1, \pi_3 = 1, $ synth.', 
          '(b) $ \pi_1 = 1, \pi_2 = 1, \pi_3 = 1, $ emp.', 
          '(c) $ \pi_1 = 1, \pi_2 = 4, \pi_3 = 9, $ synth.', 
          '(d) $ \pi_1 = 1, \pi_2 = 4, \pi_3 = 9, $ emp.']

fig = plt.figure(figsize=(10, 7/3*2), constrained_layout = True)

nrows = 2
ncols = 2

fontsizeValue = 15

#------------------------------------------------------------------------

counter = 1

for (m, M, K, Step, Act_1, Act_2, Act_3, TrTable_Out, TrTable_In, name, counter) in [(2, 3, 0, 4, 1, 1, 1, Lib_Data.P_2_inter, Lib_Data.P_2_in, 'Synth', 1),  # Step = 4 -> 5 points
                                                                                     #(2, 3, 0, 4, 1, 2, 3),  # Step = 1 -> 20 points 
                                                                                     (2, 3, 0, 4, 1, 4, 9, Lib_Data.P_2_inter, Lib_Data.P_2_in, 'Synth', 3),
                                                                                     (2, 3, 0, 4, 1, 1, 1, Lib_Data.P_empirics_2_inter, Lib_Data.P_empirics_2_in, 'Emp', 2),
                                                                                     (2, 3, 0, 4, 1, 4, 9, Lib_Data.P_empirics_2_inter, Lib_Data.P_empirics_2_in, 'Emp', 4),
                                                                                    ]:
    GridSize = 5


    path = f'Control_Results/m={m}, M={M}, K={K}, Grid={GridSize}, Act_1={Act_1}, Act_2={Act_2}, Act_3={Act_3}, {name}'

    
    All_Estimations_FBS_Loss = np.load(f'{path}/FBS.npy')
    All_Estimations_Direct_Loss = np.load(f'{path}/Direct.npy')
    Theory_Loss = np.load(f'{path}/Theory.npy')

    ymin = min([All_Estimations_FBS_Loss.min(), All_Estimations_Direct_Loss.min(), Theory_Loss.min()])
    ymax = max([All_Estimations_FBS_Loss.max(), All_Estimations_Direct_Loss.max(), Theory_Loss.max()])

    ymin = (ymin-0.05)*(0.95)
    ymax = (ymax+0.05)*(1.05)
    
    sub = fig.add_subplot(nrows, ncols, counter)
    
    sub.set_title(titles[counter-1], fontsize = fontsizeValue)
    
    sub.axvspan(1.5, 2.5, color='gainsboro', alpha=0.5)
    
    for i in range(len(All_Estimations_FBS_Loss)):
    
        #if i
        sub.plot(np.arange(len(All_Estimations_FBS_Loss[i]))+shifts[i], 
                 All_Estimations_FBS_Loss[i], 'o', color=colors[i], mec=colors[i], mew=2, ms=10, ls='-',
                 #label=Labels[i],
                )

        if counter == 2:
            sub.plot(np.arange(len(All_Estimations_FBS_Loss[i]))+shifts[i], 
                     All_Estimations_FBS_Loss[i], 'o', color='white', mec=colors[i], mew=2, ms=10, #ls='-',
                     label=Labels[i],
                    )
        else:
            sub.plot(np.arange(len(All_Estimations_FBS_Loss[i]))+shifts[i], 
                     All_Estimations_FBS_Loss[i], 'o', color='white', mec=colors[i], mew=2, ms=10, #ls='-',
                     #label=Labels[i],
                    )  
    
    
    for i in range(len(All_Estimations_Direct_Loss)-1):
    
        
        if counter == 3:    
            sub.plot(2+shifts[i]+0.1, All_Estimations_Direct_Loss[i], 'd', color='white', mec=colors[i], mew=2, ls='-', 
                     ms=10, 
                     label=Labels[i],
                    )
        else:
            sub.plot(2+shifts[i]+0.1, All_Estimations_Direct_Loss[i], 'd', color='white', mec=colors[i], mew=2, ls='-', 
                     ms=10,
                    )     
    
    sub.plot(3, Theory_Loss[0], 's', color='white', mec='k', mew=2, ls='-', 
             ms=10)

    if counter == 1 or counter == 3:
        sub.set_ylabel(ylabelVal, fontsize=fontsizeValue-2)
    
    sub.set_xticks([0, 1, 2, 3], ['FBS-method: \n iter. 0', 'FBS-method: \n iter. 1', 
                                  'Direct \n method', 'theor. control'])
    
    sub.set_ylim([ymin, ymax])
    sub.set_xlim([-0.25, 3.5])
    
    sub.vlines(1.5, ymin, ymax, colors='k', lw=0.4)
    sub.vlines(2.5, ymin, ymax, colors='k', lw=0.4)
    
    
    if counter == 2 or counter == 3:
        sub.legend(fontsize=fontsizeValue-5, 
                   #loc='upper right',
                  )
    else:
        pass
    
    #------------------------------------------------------------------------

    #counter = counter + 1


plt.show()

# %% [code]


# %% [code]
for (m, M, K, Step, Act_1, Act_2, Act_3, TrTable_Out, TrTable_In, name, counter) in [(2, 3, 0, 4, 1, 1, 1, Lib_Data.P_2_inter, Lib_Data.P_2_in, 'Synth', 1),  # Step = 4 -> 5 points
                                                                                     #(2, 3, 0, 4, 1, 2, 3),  # Step = 1 -> 20 points 
                                                                                     #(2, 3, 0, 4, 1, 4, 9, Lib_Data.P_2_inter, Lib_Data.P_2_in, 'Synth', 3),
                                                                                     #(2, 3, 0, 4, 1, 1, 1, Lib_Data.P_empirics_2_inter, Lib_Data.P_empirics_2_in, 'Emp', 2),
                                                                                     #(2, 3, 0, 4, 1, 4, 9, Lib_Data.P_empirics_2_inter, Lib_Data.P_empirics_2_in, 'Emp', 4),
                                                                                    ]:
    path = f'Control_Results/m={m}, M={M}, K={K}, Grid={GridSize}, Act_1={Act_1}, Act_2={Act_2}, Act_3={Act_3}, {name}'

    i = 2
    
    #with open(f'Control_Results/m={m}, M={M}, K = {K}, Grid = {GridSize}/{Names[i]}__FBS.pkl', 'rb') as file:
    #    loaded_dict = pickle.load(file)
    
    
    with open(f'{path}/{Names[i]}__FBS.pkl', 'rb') as file:
        loaded_dict = pickle.load(file)
    
    for point in range(len(loaded_dict)):
    
        print('')
        print(f'k={point}:')
        print('')
        print('0-0')
        print(loaded_dict[point]['0-0'])
        print('')
        print('0-1')
        print(loaded_dict[point]['0-1'])
        print('')
        print('------------------------')


# %% [code]


# %% [code]


# %% [code]


# %% [code]


# %% [markdown]
### What if the grid is large???

# %% [code]
#TrTable_Out = Lib_Data.P_2_inter
#TrTable_In = Lib_Data.P_2_in

#TrTable_Out = Lib_Data.P_empirics_2_inter
#TrTable_In = Lib_Data.P_empirics_2_in

print('Out-type interactions:')
for i in TrTable_Out:
    print(i)

print('In-type interactions:')
for i in TrTable_In:
    print(i)

#Act_1 = 1
#Act_2 = 2
#Act_3 = 3
Act_4 = 4

for (m, M, K, Step, Act_1, Act_2, Act_3, TrTable_Out, TrTable_In, name) in [(2, 3, 0, 4, 1, 1, 1, Lib_Data.P_2_inter, Lib_Data.P_2_in, 'Synth'),  # Step = 4 -> 5 points
                                                                            #(2, 3, 0, 4, 1, 2, 3),  # Step = 1 -> 20 points 
                                                                            (2, 3, 0, 4, 1, 4, 9, Lib_Data.P_2_inter, Lib_Data.P_2_in, 'Synth'),
                                                                            (2, 3, 0, 4, 1, 1, 1, Lib_Data.P_empirics_2_inter, Lib_Data.P_empirics_2_in, 'Emp'),
                                                                            (2, 3, 0, 4, 1, 4, 9, Lib_Data.P_empirics_2_inter, Lib_Data.P_empirics_2_in, 'Emp'),
                        #(2, 3, 0, 4),  # Step = 1 -> 20 points
                                                                            ]:

    N = 3000     
    T = N*20  # 20 Monte-Carlo iterations
    GridSize = int(T/N/Step)

    path = f'Control_Results/m={m}, M={M}, K={K}, Grid={GridSize}, Act_1={Act_1}, Act_2={Act_2}, Act_3={Act_3}, {name}'

    if not os.path.isdir(path):
        os.mkdir(path)
    else:
        pass
    
    print('')
    print('---------------------------------------')
    print('')
    print(f'Hyperparameters: m = {m}, M = {M}, K = {K}, GridSize = {GridSize}, Act_1 = {Act_1}, Act_2 = {Act_2}, Act_3 = {Act_3}, {name}')
    print('')
    
    #---------------------------------------------------------------------------
    
    Hyperparameters = {}
        
    
    Hyperparameters['T'] = T
    Hyperparameters['N'] = N
    Hyperparameters['M'] = M
    Hyperparameters['m'] = m
    Hyperparameters['Opinion_Alphabet'] = np.arange(m)
        
        
        
    Hyperparameters['Types'] = np.arange(M+1)
        
        
    
    
    Hyperparameters['Native_TypesOpinions'] = [[0.3,  0],  # type 1
                                               [0.2,  0.2],  # type 2
                                               [0,    0.3],  # type 3
                                              ]
    
                                               # op1  op2
        
    #Hyperparameters['Native_probs'] = [[0.4, 0.1, 0.1], 
    #                                   [0.1, 0.4, 0.1], 
    #                                   [0.1, 0.1, 0.4],
    #                                  ]
    
    Hyperparameters['Native_probs'] = [[0.3, 0.1, 0.1], 
                                       [0.1, 0.4, 0.1],
                                       [0.1, 0.1, 0.5]
                                      ]    
    
        
    # Activity
    Hyperparameters['Activity'] = 1
    Hyperparameters['ActivityRates'] = [Act_1, Act_2, Act_3, 
                                        Act_4,
                                       ]  # length M+1
        
        
    # Selectivity
    Hyperparameters['Selectivity_Matrices'] = {}
    for Type_i in Hyperparameters['Types']:
        for Type_j in Hyperparameters['Types']:
            Hyperparameters['Selectivity_Matrices'][f'{Type_i}-{Type_j}'] = np.zeros((m, m))
        
        
        
    # Transition tables
    Hyperparameters['Transition_Tables'] = {}
    for Type_i in Hyperparameters['Types']:
        for Type_j in Hyperparameters['Types']:
            if Type_i == Type_j:
                Hyperparameters['Transition_Tables'][f'{Type_i}-{Type_j}'] = TrTable_In #P_ass_stricit_3 #
            else:
                Hyperparameters['Transition_Tables'][f'{Type_i}-{Type_j}'] = TrTable_Out
    
    #Hyperparameters['Transition_Tables'][f'{0}-{0}'] = TrTable_In
    #Hyperparameters['Transition_Tables'][f'{1}-{1}'] = TrTable_In
    #Hyperparameters['Transition_Tables'][f'{2}-{2}'] = TrTable_In
        
    #---------------------------------------------------------------------------
        
    # Initialize bot control
        
    t1 = 1
        
    Hyperparameters['Bot_ControlTimes'] = [t1]
        
    Hyperparameters['Bot_CohortsOpinions'] = {}
    Hyperparameters['Bot_TieIntensities'] = {}
        
    Hyperparameters['Bot_CohortsOpinions'][t1] = [[0, 0, 0],        # cohort 1 -> type 1
                                                  [0, 0, 0],        # cohort 2 -> type 2
                                                  [0, 0, 0], 
                                                 ]
    
    Hyperparameters['Bot_TieIntensities'][t1] = [0.1, 0.1, 0.1 
                                                 #0.1,
                                                ]
        
    #---------------------------------------------------------------------------
        
    # Initialize ranking control
        
    #t1 = 1
        
    #Hyperparameters['Ranking_ControlTimes'] = [t1]
        
    #Hyperparameters['Ranking_Control'] = {}
    #Hyperparameters['Ranking_Control'][t1] = MatrixRanking
        
    #---------------------------------------------------------------------------
        
    # Create grid
        
    #N_GridPoints = 10001
    Tau_0 = 0
    Tau_T = T/N
    #Step = 4 #(Tau_T-Tau_0) / (N_GridPoints-1)
        
    Grid = np.arange(Tau_0, Tau_T+Step, Step)
    
        
    Hyperparameters['Grid'] = Grid
    Hyperparameters['Step'] = Step
    
    #---------------------------------------------------------------------------
    
    V = [0, 1]
    
    #K = 1
    
    DeltaMax = 1
    DeltaDef = 0.75
    DeltaMin = 0.5
    
    Hyperparameters['V'] = V
    
    Hyperparameters['K'] = K
    
    Hyperparameters['DeltaMin'] = DeltaMin
    Hyperparameters['DeltaDef'] = DeltaDef
    Hyperparameters['DeltaMax'] = DeltaMax
    
    #---------------------------------------------------------------------------
    
    All_Estimations_FBS = []
    All_Estimations_Direct = []
    DurationsFBS = []
    DurationsDirect = []
    
    for Delta_in in [DeltaMin, DeltaDef, DeltaMax, -1]:
    
        if Delta_in != -1:
        
            InitialGuess = []
            
            for v in range(len(Grid)):
            
                Personalization_Matrices = {}
            
                for j in list(np.arange(M+1)):
                    for f in list(np.arange(M+1)):
                        Personalization_Matrices[f'{j}-{f}'] = np.ones((m, m))*Delta_in
            
                InitialGuess.append(Personalization_Matrices)
    
        else:
    
            InitialGuess = []
            
            for v in range(len(Grid)):
            
                Personalization_Matrices = {}
            
                for j in list(np.arange(M+1)):
                    for f in list(np.arange(M+1)):
                        Personalization_Matrices[f'{j}-{f}'] = np.ones((m, m))*DeltaMin
                        Personalization_Matrices[f'{j}-{f}'][-1] = np.ones(m)*DeltaMax
            
                InitialGuess.append(Personalization_Matrices)        
        
        Hyperparameters['InitialGuess'] = InitialGuess   
    
        #---------------------------------------------------------------------------
    
        # FBS-method
        
        start_time = time.time()
        
        
        Estimations = Lib_NumericalSolution_Ranking.FBS_Method(Hyperparameters)
        
        end_time = time.time()
        
        #print('Duration:', end_time - start_time, 'sec.') 
    
        DurationsFBS.append(end_time - start_time)
        All_Estimations_FBS.append(Estimations)
    
        #---------------------------------------------------------------------------
    
        # Direct method
    
        x0 = ListOfDicts__to__Array(InitialGuess, m, M)
        
        bnds = []
        
        
        for i in range(len(x0)):
        
            bnds.append((DeltaMin, DeltaMax))
        
        bnds = tuple(bnds)
        
        
        start_time = time.time()
        res = scipy.optimize.minimize(ObjFunction_DirectMethod, x0, args=(Hyperparameters, ControlParameters,), 
                       method='SLSQP', bounds=bnds)
        end_time = time.time()
        DurationsDirect.append(end_time - start_time)
        
        x = res.x
        
        Estim = Array_to_ListOfDicts(x, m, M)
        
        All_Estimations_Direct.append(Estim)
    
    
    #---------------------------------------------------------------------------
    
    # Theoretic controller
    
    Control_Theory =  ControlBench(m, M, Grid, DeltaMin, DeltaMax)
    
    #---------------------------------------------------------------------------

    print('')
    print('FBS method durations (s):', DurationsFBS)
    print('Direct method durations (s):', DurationsDirect)
    
    #---------------------------------------------------------------------------
    
    #GridSize = int(T/N/Step)
    
    # save Controllers
    
    Names = ['min', 'def', 'max', 'opt']
    
    for i in range(len(All_Estimations_FBS)):
    
        Dict = All_Estimations_FBS[i][-1]
    
        GridSize = int(T/N/Step)
    
        with open(f'{path}/{Names[i]}__FBS.pkl', 'wb') as file:
            pickle.dump(Dict, file)
    
    for i in range(len(All_Estimations_Direct)):
    
        Dict = All_Estimations_Direct[i]
    
        GridSize = int(T/N/Step)
    
        with open(f'{path}/{Names[i]}__Direct.pkl', 'wb') as file:
            pickle.dump(Dict, file)
    
    #---------------------------------------------------------------------------
    
    All_Estimations_FBS_Loss = []
    All_Estimations_Direct_Loss = []
    Theory_Loss = []
    
    for i in All_Estimations_FBS:
    
        NewItem = []
    
        for Controller in i:
    
            ControlParameters = {} 
    
            ControlParameters['Lambda'] = Controller
            
            #---------------------------------------------------------------------------
                
            # Obtain a numerical soluition of the mean-field equation
            
            State_Variables = {}
            State_Variables['y'] = {}
            State_Variables['y'][0] = Hyperparameters['Native_TypesOpinions']    
            
            ControlParameters = Lib_NumericalSolution.Initialize_Bot_Control(Hyperparameters, ControlParameters)    
            
            
            Hyperparameters = Lib_NumericalSolution.Calc_Aux(Hyperparameters)
            Hyperparameters = Lib_NumericalSolution.Calc_A(Hyperparameters)
            
            State_Variables = Lib_NumericalSolution.RK_Solver(Hyperparameters, ControlParameters, State_Variables)
    
            #---------------------------------------------------------------------------
    
            # Calculate the value of the objective functional
    
            ObjFunction = Lib_NumericalSolution_Ranking.Calculate_ObjFunction(Hyperparameters, State_Variables)
    
            NewItem.append(ObjFunction)
    
        All_Estimations_FBS_Loss.append(NewItem)
    
    
    #---------------------------------------------------------------------------
    
    for Controller in All_Estimations_Direct:
    
        ControlParameters = {} 
    
        ControlParameters['Lambda'] = Controller
            
        #---------------------------------------------------------------------------
                
        # Obtain a numerical soluition of the mean-field equation
            
        State_Variables = {}
        State_Variables['y'] = {}
        State_Variables['y'][0] = Hyperparameters['Native_TypesOpinions']    
            
        ControlParameters = Lib_NumericalSolution.Initialize_Bot_Control(Hyperparameters, ControlParameters)    
            
            
        Hyperparameters = Lib_NumericalSolution.Calc_Aux(Hyperparameters)
        Hyperparameters = Lib_NumericalSolution.Calc_A(Hyperparameters)
            
        State_Variables = Lib_NumericalSolution.RK_Solver(Hyperparameters, ControlParameters, State_Variables)
    
        #---------------------------------------------------------------------------
    
        # Calculate the value of the objective functional
    
        ObjFunction = Lib_NumericalSolution_Ranking.Calculate_ObjFunction(Hyperparameters, State_Variables)
    
        All_Estimations_Direct_Loss.append(ObjFunction)   
    
    #---------------------------------------------------------------------------
    
    ControlParameters = {} 
    
    ControlParameters['Lambda'] = Control_Theory
            
    #---------------------------------------------------------------------------
                
    # Obtain a numerical soluition of the mean-field equation
            
    State_Variables = {}
    State_Variables['y'] = {}
    State_Variables['y'][0] = Hyperparameters['Native_TypesOpinions']    
            
    ControlParameters = Lib_NumericalSolution.Initialize_Bot_Control(Hyperparameters, ControlParameters)    
            
            
    Hyperparameters = Lib_NumericalSolution.Calc_Aux(Hyperparameters)
    Hyperparameters = Lib_NumericalSolution.Calc_A(Hyperparameters)
            
    State_Variables = Lib_NumericalSolution.RK_Solver(Hyperparameters, ControlParameters, State_Variables)
    
    #---------------------------------------------------------------------------
    
    # Calculate the value of the objective functional
    
    ObjFunction = Lib_NumericalSolution_Ranking.Calculate_ObjFunction(Hyperparameters, State_Variables)
    
    Theory_Loss.append(ObjFunction) 
    
    #---------------------------------------------------------------------------
    
    # save values
    
    np.save(f'{path}/FBS.npy', All_Estimations_FBS_Loss)
    
    np.save(f'{path}/Direct.npy', All_Estimations_Direct_Loss)
    
    np.save(f'{path}/Theory.npy', Theory_Loss)
    
    #---------------------------------------------------------------------------
    print('')
    print('Number of iterations before convergence:')
    for i in All_Estimations_FBS_Loss:
    
        print(len(i))    

# %% [code]
