# Supplementary material for: Control over Recommendation Algorithms in Heterogeneous Modular Systems with Dynamic Opinions
Source: Entropy (Basel). 2026 Mar 16;28(3):333. doi: 10.3390/e28030333 (PMC13025129; doi:10.3390/e28030333)
Supplement: Supplementary file 1 [file entropy-28-00333-s001.zip › entropy-4168075-supplementary/Supplement/m=3.ipynb]

# %% [code]
import numpy as np
import networkx as nx
import pandas as pd
from IPython.display import clear_output
import matplotlib.pyplot as plt
import math
import random
import scipy.sparse as sprs
import scipy
import copy
import os
from sklearn.preprocessing import normalize
import time
import pickle 

import Lib_Simulations
import Lib_NumericalSolution
import Lib_Data
import Lib_NumericalSolution_Ranking

import seaborn as sns

import importlib

# %% [code]
def ControlBench(m, M, Grid, DeltaMin, DeltaMax):

    Control = []

    for i in range(len(Grid)):

        Control_Dict = {}

        for j in range(M):
            for k in range(M+1):

                if m == 2:
                
                    Control_Dict[f'{j}-{k}'] = np.array([[DeltaMin,   DeltaMin], 
                                                         [DeltaMax,   DeltaMax]])

                else:

                    Control_Dict[f'{j}-{k}'] = np.ones((m, m))

        Control.append(Control_Dict)

    return Control


def GatherControllers(Estim, Type):

    EstimsUnique = []
    Counters = []
    
    for i in range(len(Estim)):

        if i == 0:

            EstimsUnique.append(Estim[i][Type])
            Counters.append(1)

        else:

            #newEntry = Estim[i][Type]
            #lasEntry = EstimsUnique[-1]

            if  abs(Estim[i][Type] - EstimsUnique[-1]).sum() == 0:

                Counters[-1] = Counters[-1] + 1

            else:

                EstimsUnique.append(Estim[i][Type])
                Counters.append(1)

    return EstimsUnique, Counters


def ListOfDicts__to__Array(ListOfDicts, m, M):

    """
    This function reshapes a list of dictionaries into an array
    """

    Array = []

    for Dict in InitialGuess:
    
        for j in list(np.arange(M+1)):
            for f in list(np.arange(M+1)):
    
    
                Matrix___ = Dict[f'{j}-{f}']
    
                Matrix___Vector = list(Matrix___.reshape((m*m,)))
    
                Array = Array + Matrix___Vector
    
    Array = np.array(Array)    

    return Array


def Array_to_ListOfDicts(Array, m, M):


    """
    This function reshapes an array into a list of dictionaries 
    """ 

    N_atoms = int(len(Array) / (m*m))
    
    ListOfMatrices = []

    for i in range(N_atoms):

        NewMatrix = Array[i*m*m:(i+1)*m*m].reshape((m,m))

        ListOfMatrices.append(NewMatrix)

    #---------------------------------------------------------------------------

    N_Molecules = int(len(ListOfMatrices) / ((M+1)*(M+1)))

    ListOfDicts = []

    for i in range(N_Molecules):

        NewDict = {}

        Matrices = ListOfMatrices[i*(M+1)*(M+1):(i+1)*(M+1)*(M+1)]

        counter = 0

        for j in list(np.arange(M+1)):
            for f in list(np.arange(M+1)):

                NewDict[f'{j}-{f}'] = Matrices[counter]

                counter = counter + 1

        ListOfDicts.append(NewDict)

    return ListOfDicts


def ObjFunction_DirectMethod(x, Hyperparameters, ControlParameters):

    m = Hyperparameters['m']
    M = Hyperparameters['M']
    

    estim = Array_to_ListOfDicts(x, m, M)

    ControlParameters = {} 

    ControlParameters['Lambda'] = estim
        
    #---------------------------------------------------------------------------
            
    # Obtain a numerical soluition of the mean-field equation
        
    State_Variables = {}
    State_Variables['y'] = {}
    State_Variables['y'][0] = Hyperparameters['Native_TypesOpinions']    
        
    ControlParameters = Lib_NumericalSolution.Initialize_Bot_Control(Hyperparameters, ControlParameters)    
        
        
    Hyperparameters = Lib_NumericalSolution.Calc_Aux(Hyperparameters)
    Hyperparameters = Lib_NumericalSolution.Calc_A(Hyperparameters)
        
    State_Variables = Lib_NumericalSolution.RK_Solver(Hyperparameters, ControlParameters, State_Variables)

    #---------------------------------------------------------------------------

    # Calculate the value of the objective functional

        
    ObjFunction = Lib_NumericalSolution_Ranking.Calculate_ObjFunction(Hyperparameters, State_Variables)

    return ObjFunction

# %% [code]
importlib.reload(Lib_Simulations)
importlib.reload(Lib_NumericalSolution)
importlib.reload(Lib_Data)
importlib.reload(Lib_NumericalSolution_Ranking)

# %% [markdown]
# Now we turn to m = 3

# %% [markdown]
### Synthetic transition tables;
### Depolarization;
### m = 3, M = 1, Grid = 5, K = 0, Ass;
### m = 3, M = 1, Grid = 5, K = 0, BC;
### m = 3, M = 1, Grid = 5, K = 0, Diss.

# %% [code]
"""
for (m, M, K, Step, TrTable_Out, TrTable_In) in [(3, 1, 0, 2, Lib_Data.P_bc_mlsd_3_out,   Lib_Data.P_ass_mlsd_3_in), 
                                                 (3, 1, 0, 2, Lib_Data.P_bc_mlsd_3_out,   Lib_Data.P_bc_mlsd_3_in), 
                                                 (3, 1, 0, 2, Lib_Data.P_diss_mlsd_3_out, Lib_Data.P_diss_mlsd_3_in)]:

"""

# %% [code]
#TrTable_Out = Lib_Data.P_2_inter
#TrTable_In = Lib_Data.P_2_in

#print('Out-type interactions:')
#for i in TrTable_Out:
#    print(i)

#print('In-type interactions:')
#for i in TrTable_In:
#    print(i)

Act_1 = 1
#Act_2 = 1
Act_3 = 4

for (m, M, K, Step, TrTable_Out, TrTable_In, name) in [(3, 1, 0, 4, Lib_Data.P_bc_mlsd_3_out,   Lib_Data.P_ass_mlsd_3_in, 'Ass'), 
                                                       (3, 1, 0, 4, Lib_Data.P_bc_mlsd_3_out,   Lib_Data.P_bc_mlsd_3_in, 'BC'), 
                                                       (3, 1, 0, 4, Lib_Data.P_diss_mlsd_3_out, Lib_Data.P_diss_mlsd_3_in, 'Diss')]:

    N = 3000
    T = N*20  # 20 Monte-Carlo iterations
    N = 3000  
    GridSize = int(T/N/Step)
    
    path = f'Control_Results/m={m}, M={M}, K={K}, Grid={GridSize}, {name}'
    print('')
    print('---------------------------------------')
    print('')
    print(f'Hyperparameters: m = {m}, M = {M}, K = {K}, GridSize = {GridSize}, type = {name}')
    print('')
    
    #---------------------------------------------------------------------------
    
    #M = 1
    #m = 2
            
        
        
    Hyperparameters = {}
        
    
    Hyperparameters['T'] = T
    Hyperparameters['N'] = N
    Hyperparameters['M'] = M
    Hyperparameters['m'] = m
    Hyperparameters['Opinion_Alphabet'] = np.arange(m)
        
        
        
    Hyperparameters['Types'] = np.arange(M+1)
        
        
    
    
    Hyperparameters['Native_TypesOpinions'] = [[0.4,  0.2, 0.4],  # type 1
                                               #[0.1,  0.3],  # type 2
                                               #[0,   0.3],
                                              ]
    
                                               # op1  op2
        
    #Hyperparameters['Native_probs'] = [[0.4, 0.1, 0.1], 
    #                                   [0.1, 0.4, 0.1], 
    #                                   [0.1, 0.1, 0.4],
    #                                  ]
    
    Hyperparameters['Native_probs'] = [[0.1], 
                                      ]    
    
        
    # Activity
    Hyperparameters['Activity'] = 1
    Hyperparameters['ActivityRates'] = [Act_1, Act_3, 
                                        #Act_4,
                                       ]  # length M+1
        
        
    # Selectivity
    Hyperparameters['Selectivity_Matrices'] = {}
    for Type_i in Hyperparameters['Types']:
        for Type_j in Hyperparameters['Types']:
            Hyperparameters['Selectivity_Matrices'][f'{Type_i}-{Type_j}'] = np.zeros((m, m))
        
        
        
    # Transition tables
    Hyperparameters['Transition_Tables'] = {}
    for Type_i in Hyperparameters['Types']:
        for Type_j in Hyperparameters['Types']:
            if Type_i == Type_j:
                Hyperparameters['Transition_Tables'][f'{Type_i}-{Type_j}'] = TrTable_In #P_ass_stricit_3 #
            else:
                Hyperparameters['Transition_Tables'][f'{Type_i}-{Type_j}'] = TrTable_Out
    
    #Hyperparameters['Transition_Tables'][f'{0}-{0}'] = TrTable_In
    #Hyperparameters['Transition_Tables'][f'{1}-{1}'] = TrTable_In
    #Hyperparameters['Transition_Tables'][f'{2}-{2}'] = TrTable_In
        
    #---------------------------------------------------------------------------
        
    # Initialize bot control
        
    t1 = 1
        
    Hyperparameters['Bot_ControlTimes'] = [t1]
        
    Hyperparameters['Bot_CohortsOpinions'] = {}
    Hyperparameters['Bot_TieIntensities'] = {}
        
    Hyperparameters['Bot_CohortsOpinions'][t1] = [[0, 0, 0],        # cohort 1 -> type 1
                                                  #[0, 0],        # cohort 2 -> type 2
                                                  #[0, 0], 
                                                 ]
    
    Hyperparameters['Bot_TieIntensities'][t1] = [0.1,  
                                                 #0.1,
                                                ]
        
    #---------------------------------------------------------------------------
        
    # Initialize ranking control
        
    #t1 = 1
        
    #Hyperparameters['Ranking_ControlTimes'] = [t1]
        
    #Hyperparameters['Ranking_Control'] = {}
    #Hyperparameters['Ranking_Control'][t1] = MatrixRanking
        
    #---------------------------------------------------------------------------
        
    # Create grid
        
    #N_GridPoints = 10001
    Tau_0 = 0
    Tau_T = T/N
    #Step = 4 #(Tau_T-Tau_0) / (N_GridPoints-1)
        
    Grid = np.arange(Tau_0, Tau_T+Step, Step)
    
        
    Hyperparameters['Grid'] = Grid
    Hyperparameters['Step'] = Step
    
    #---------------------------------------------------------------------------
    
    V = [1, 0, 1]
    
    #K = 1
    
    DeltaMax = 1
    DeltaDef = 0.75
    DeltaMin = 0.5
    
    Hyperparameters['V'] = V
    
    Hyperparameters['K'] = K
    
    Hyperparameters['DeltaMin'] = DeltaMin
    Hyperparameters['DeltaDef'] = DeltaDef
    Hyperparameters['DeltaMax'] = DeltaMax
    
    #---------------------------------------------------------------------------
    
    All_Estimations_FBS = []
    All_Estimations_Direct = []
    DurationsFBS = []
    DurationsDirect = []
    
    for Delta_in in [DeltaMin, DeltaDef, DeltaMax, -1]:
    
        if Delta_in != -1:
        
            InitialGuess = []
            
            for v in range(len(Grid)):
            
                Personalization_Matrices = {}
            
                for j in list(np.arange(M+1)):
                    for f in list(np.arange(M+1)):
                        Personalization_Matrices[f'{j}-{f}'] = np.ones((m, m))*Delta_in
            
                InitialGuess.append(Personalization_Matrices)
    
        else:
    
            InitialGuess = []
            
            for v in range(len(Grid)):
            
                Personalization_Matrices = {}
            
                for j in list(np.arange(M+1)):
                    for f in list(np.arange(M+1)):
                        Personalization_Matrices[f'{j}-{f}'] = np.ones((m, m))*DeltaMin
                        Personalization_Matrices[f'{j}-{f}'][-1] = np.ones(m)*DeltaMax
            
                InitialGuess.append(Personalization_Matrices)        
        
        Hyperparameters['InitialGuess'] = InitialGuess   
    
        #---------------------------------------------------------------------------
    
        # FBS-method
        
        start_time = time.time()
        
        
        Estimations = Lib_NumericalSolution_Ranking.FBS_Method(Hyperparameters)
        
        end_time = time.time()
        
        #print('Duration:', end_time - start_time, 'sec.') 
    
        DurationsFBS.append(end_time - start_time)
        All_Estimations_FBS.append(Estimations)
    
        #---------------------------------------------------------------------------
    
        # Direct method

        ControlParameters = {}
    
        x0 = ListOfDicts__to__Array(InitialGuess, m, M)
        
        bnds = []
        
        
        for i in range(len(x0)):
        
            bnds.append((DeltaMin, DeltaMax))
        
        bnds = tuple(bnds)
        
        
        start_time = time.time()
        res = scipy.optimize.minimize(ObjFunction_DirectMethod, x0, args=(Hyperparameters, ControlParameters,), 
                       method='SLSQP', bounds=bnds)
        end_time = time.time()
        DurationsDirect.append(end_time - start_time)
        
        x = res.x
        
        Estim = Array_to_ListOfDicts(x, m, M)
        
        All_Estimations_Direct.append(Estim)
    
    
    #---------------------------------------------------------------------------
    
    # Theoretic controller
    
    Control_Theory =  ControlBench(m, M, Grid, DeltaMin, DeltaMax)
    
    #---------------------------------------------------------------------------

    print('')
    print('FBS method durations (s):', DurationsFBS)
    print('Direct method durations (s):', DurationsDirect)
    
    #---------------------------------------------------------------------------
    
    
    
    # save Controllers
    
    Names = ['min', 'def', 'max', 'opt']
    
    for i in range(len(All_Estimations_FBS)):
    
        Dict = All_Estimations_FBS[i][-1]
    
        GridSize = int(T/N/Step)
    
        with open(f'{path}/{Names[i]}__FBS.pkl', 'wb') as file:
            pickle.dump(Dict, file)
    
    for i in range(len(All_Estimations_Direct)):
    
        Dict = All_Estimations_Direct[i]
    
        GridSize = int(T/N/Step)
    
        with open(f'{path}/{Names[i]}__Direct.pkl', 'wb') as file:
            pickle.dump(Dict, file)
    
    #---------------------------------------------------------------------------

    print('Calculate the values of the objective functional for variant controllers (FBS)')
    
    All_Estimations_FBS_Loss = []
    All_Estimations_Direct_Loss = []
    Theory_Loss = []
    
    for i in All_Estimations_FBS:
    
        NewItem = []
    
        for Controller in i:
    
            ControlParameters = {} 
    
            ControlParameters['Lambda'] = Controller
            
            #---------------------------------------------------------------------------
                
            # Obtain a numerical soluition of the mean-field equation
            
            State_Variables = {}
            State_Variables['y'] = {}
            State_Variables['y'][0] = Hyperparameters['Native_TypesOpinions']    
            
            ControlParameters = Lib_NumericalSolution.Initialize_Bot_Control(Hyperparameters, ControlParameters)    
            
            
            Hyperparameters = Lib_NumericalSolution.Calc_Aux(Hyperparameters)
            Hyperparameters = Lib_NumericalSolution.Calc_A(Hyperparameters)
            
            State_Variables = Lib_NumericalSolution.RK_Solver(Hyperparameters, ControlParameters, State_Variables)
    
            #---------------------------------------------------------------------------
    
            # Calculate the value of the objective functional
    
            ObjFunction = Lib_NumericalSolution_Ranking.Calculate_ObjFunction(Hyperparameters, State_Variables)
    
            NewItem.append(ObjFunction)
    
        All_Estimations_FBS_Loss.append(NewItem)
    
    
    #---------------------------------------------------------------------------

    print('Calculate the values of the objective functional for variant controllers (Direct)')
    
    for Controller in All_Estimations_Direct:
    
        ControlParameters = {} 
    
        ControlParameters['Lambda'] = Controller
            
        #---------------------------------------------------------------------------
                
        # Obtain a numerical soluition of the mean-field equation
            
        State_Variables = {}
        State_Variables['y'] = {}
        State_Variables['y'][0] = Hyperparameters['Native_TypesOpinions']    
            
        ControlParameters = Lib_NumericalSolution.Initialize_Bot_Control(Hyperparameters, ControlParameters)    
            
            
        Hyperparameters = Lib_NumericalSolution.Calc_Aux(Hyperparameters)
        Hyperparameters = Lib_NumericalSolution.Calc_A(Hyperparameters)
            
        State_Variables = Lib_NumericalSolution.RK_Solver(Hyperparameters, ControlParameters, State_Variables)
    
        #---------------------------------------------------------------------------
    
        # Calculate the value of the objective functional
    
        ObjFunction = Lib_NumericalSolution_Ranking.Calculate_ObjFunction(Hyperparameters, State_Variables)
    
        All_Estimations_Direct_Loss.append(ObjFunction)   
    
    #---------------------------------------------------------------------------

    print('Calculate the values of the objective functional for variant controllers (theory)')
    
    ControlParameters = {} 
    
    ControlParameters['Lambda'] = Control_Theory
                
    # Obtain a numerical soluition of the mean-field equation
            
    State_Variables = {}
    State_Variables['y'] = {}
    State_Variables['y'][0] = Hyperparameters['Native_TypesOpinions']    
            
    ControlParameters = Lib_NumericalSolution.Initialize_Bot_Control(Hyperparameters, ControlParameters)    
            
            
    Hyperparameters = Lib_NumericalSolution.Calc_Aux(Hyperparameters)
    Hyperparameters = Lib_NumericalSolution.Calc_A(Hyperparameters)
            
    State_Variables = Lib_NumericalSolution.RK_Solver(Hyperparameters, ControlParameters, State_Variables)
    
    #---------------------------------------------------------------------------
    
    # Calculate the value of the objective functional
    
    ObjFunction = Lib_NumericalSolution_Ranking.Calculate_ObjFunction(Hyperparameters, State_Variables)
    
    Theory_Loss.append(ObjFunction) 
    
    #---------------------------------------------------------------------------

    print('')
    print('Number of iterations before convergence:')
    for i in All_Estimations_FBS_Loss:
    
        print(len(i))   
    
    # save values

    MaxSize = 0
    
    for lineage in All_Estimations_FBS_Loss:

        if len(lineage) > MaxSize:
            
            MaxSize = len(lineage)

    for lineage in All_Estimations_FBS_Loss:

        if len(lineage) < MaxSize:

            diff = MaxSize - len(lineage)

            last_el = lineage[-1]
            
            for i in range(diff):

                #lineage.append(last_el)
                lineage.append(None)

            

        
    
    np.save(f'{path}/FBS.npy', All_Estimations_FBS_Loss)
    
    np.save(f'{path}/Direct.npy', All_Estimations_Direct_Loss)
    
    np.save(f'{path}/Theory.npy', Theory_Loss)
     

# %% [code]
#---------------------------------------------------------------------------

colors = ['royalblue', 'dimgray', 'green', 'brown', 'red']
shifts = [-0.1, 0., 0.1]
Labels = ['$\Delta_{min}$', '$\Delta_{*}$', '$\Delta_{max}$', 'theor. control']

TickValues = ['FBS-method: \n iter. 0', 'FBS-method: \n iter. 1', 
                                  'Direct \n method', 'theor. control']

ylabelVal = 'obj. function'
 
titles = ['(a) assimilative',  '(b) bounded confidence',
          '(c) assimilative + dissimilative', 
          #'(d) K = 1, 20 points, synth.',
          #'(e) K = 0, 20 points, emp.', '(f) K = 0, 20 points, synth.',
         ]

fig = plt.figure(figsize=(5, 7), constrained_layout = True)

nrows = 3
ncols = 1

fontsizeValue = 15

#------------------------------------------------------------------------

counter = 1


for (m, M, K, GridSize, TrTable_Out, TrTable_In, name) in [(3, 1, 0, 5, Lib_Data.P_bc_mlsd_3_out,   Lib_Data.P_ass_mlsd_3_in, 'Ass'), 
                                                       (3, 1, 0, 5, Lib_Data.P_bc_mlsd_3_out,   Lib_Data.P_bc_mlsd_3_in, 'BC'), 
                                                       (3, 1, 0, 5, Lib_Data.P_diss_mlsd_3_out, Lib_Data.P_diss_mlsd_3_in, 'Diss')]:

    
    path = f'Control_Results/m={m}, M={M}, K={K}, Grid={GridSize}, {name}'

    """
    if counter % 2 == 1:
        path = f'Control_Results/m={m}, M={M}, K = {K}, Grid = {GridSize}'
    else:
        path = f'Control_Results/m={m}, M={M}, K = {K}, Grid = {GridSize}, Synth'

    if counter % 2 == 1:
        ymin = 6.5
        ymax = 8.5
    else:
        ymin = 5
        ymax = 12.5
    
    if counter == 5:
        ymin = 0.25
        ymax = 0.41 
        
    if counter == 6:
        ymin = 0.1
        ymax = 0.8 
    """

    ymin = 0.35
    ymax = 1
    
    #path = f'Control_Results/m={m}, M={M}, K = {K}, Grid = {GridSize}, Synth'
    
    All_Estimations_FBS_Loss = np.load(f'{path}/FBS.npy', allow_pickle=True)
    All_Estimations_Direct_Loss = np.load(f'{path}/Direct.npy')
    Theory_Loss = np.load(f'{path}/Theory.npy')
    
    sub = fig.add_subplot(nrows, ncols, counter)
    
    sub.set_title(titles[counter-1], fontsize = fontsizeValue)
    
    sub.axvspan(1.5, 2.5, color='gainsboro', alpha=0.5)
    
    for i in range(len(All_Estimations_FBS_Loss)-1):
    
        #if i
        sub.plot(np.arange(len(All_Estimations_FBS_Loss[i]))+shifts[i], 
                 All_Estimations_FBS_Loss[i], 'o', color=colors[i], mec=colors[i], mew=2, ms=10, ls='-',
                 label=Labels[i])

        sub.plot(np.arange(len(All_Estimations_FBS_Loss[i]))+shifts[i], 
                 All_Estimations_FBS_Loss[i], 'o', color='white', mec=colors[i], mew=2, ms=10, #ls='-',
                 label=Labels[i])
    
    
    for i in range(len(All_Estimations_Direct_Loss)-1):
    
        
        sub.plot(2+shifts[i], All_Estimations_Direct_Loss[i], 'd', color='white', mec=colors[i], mew=2, ls='-', 
                 ms=10)
    
    sub.plot(3, Theory_Loss[0], 's', color='white', mec='k', mew=2, ls='-', 
             ms=10)

    if counter % 2 == 1:
        sub.set_ylabel(ylabelVal, fontsize=fontsizeValue-2)
    
    sub.set_xticks([0, 1, 2, 3], TickValues)
    
    sub.set_ylim([ymin, ymax])
    sub.set_xlim([-0.25, 2.5])
    
    sub.vlines(1.5, ymin, ymax, colors='k', lw=0.4)
    sub.vlines(2.5, ymin, ymax, colors='k', lw=0.4)
    
    
    if counter == 2:
        #sub.legend(fontsize=fontsizeValue-5, loc='upper right')
        pass
    
    #------------------------------------------------------------------------

    counter = counter + 1


plt.show()

# %% [code]
m = 3
M = 1
K = 0
GridSize = 5

#Names = ['min', 'def', 'max', 'opt']


#with open('saved_dictionary.pkl', 'rb') as f:
#    loaded_dict = pickle.load(f)

#np.save(f'Control_Results/m={m}, M={M}, K = {K}, Grid = {GridSize}/')

i = 1

#with open(f'Control_Results/m={m}, M={M}, K = {K}, Grid = {GridSize}/{Names[i]}__FBS.pkl', 'rb') as file:
#    loaded_dict = pickle.load(file)

with open(f'Control_Results/m={m}, M={M}, K={K}, Grid={GridSize}, Ass/{Names[i]}__Direct.pkl', 'rb') as file:
    loaded_dict = pickle.load(file)

point = 1

for key in loaded_dict[point].keys():
    print(key)
    print(loaded_dict[point][key])
    print('')


# %% [markdown]
### Synthetic transition tables;
### Steering to the right;
### m = 3, M = 1, Grid = 5, K = 0, Ass;
### m = 3, M = 1, Grid = 5, K = 0, BC;
### m = 3, M = 1, Grid = 5, K = 0, Diss.

# %% [code]
#path = f'Control_Results/m={m}, M={M}, K={K}, Grid={GridSize}, {name}, to_right'
#print(path)
#os.path.isdir(path)

# %% [code]
#TrTable_Out = Lib_Data.P_2_inter
#TrTable_In = Lib_Data.P_2_in

#print('Out-type interactions:')
#for i in TrTable_Out:
#    print(i)

#print('In-type interactions:')
#for i in TrTable_In:
#    print(i)

Act_1 = 1
#Act_2 = 1
Act_3 = 4

for (m, M, K, Step, TrTable_Out, TrTable_In, name) in [(3, 1, 0, 4, Lib_Data.P_bc_mlsd_3_out,   Lib_Data.P_ass_mlsd_3_in, 'Ass'), 
                                                       (3, 1, 0, 4, Lib_Data.P_bc_mlsd_3_out,   Lib_Data.P_bc_mlsd_3_in, 'BC'), 
                                                       (3, 1, 0, 4, Lib_Data.P_diss_mlsd_3_out, Lib_Data.P_diss_mlsd_3_in, 'Diss')]:

    T = N*20  # 20 Monte-Carlo iterations
    N = 3000  
    GridSize = int(T/N/Step)
    
    path = f'Control_Results/m={m}, M={M}, K={K}, Grid={GridSize}, {name}, to_right'

    if not os.path.isdir(path):
        os.mkdir(path)
    else:
        pass
    
    print('')
    print('---------------------------------------')
    print('')
    print(f'Hyperparameters: m = {m}, M = {M}, K = {K}, GridSize = {GridSize}, type = {name}')
    print('')
    
    #---------------------------------------------------------------------------
    
    N = 3000        
    #M = 1
    #m = 2
            
        
        
    Hyperparameters = {}
        
    
    Hyperparameters['T'] = T
    Hyperparameters['N'] = N
    Hyperparameters['M'] = M
    Hyperparameters['m'] = m
    Hyperparameters['Opinion_Alphabet'] = np.arange(m)
        
        
        
    Hyperparameters['Types'] = np.arange(M+1)
        
        
    
    
    Hyperparameters['Native_TypesOpinions'] = [[0.8,  0.15, 0.05],  # type 1
                                               #[0.1,  0.3],  # type 2
                                               #[0,   0.3],
                                              ]
    
                                               # op1  op2
        
    #Hyperparameters['Native_probs'] = [[0.4, 0.1, 0.1], 
    #                                   [0.1, 0.4, 0.1], 
    #                                   [0.1, 0.1, 0.4],
    #                                  ]
    
    Hyperparameters['Native_probs'] = [[0.1], 
                                      ]    
    
        
    # Activity
    Hyperparameters['Activity'] = 1
    Hyperparameters['ActivityRates'] = [Act_1, Act_3, 
                                        #Act_4,
                                       ]  # length M+1
        
        
    # Selectivity
    Hyperparameters['Selectivity_Matrices'] = {}
    for Type_i in Hyperparameters['Types']:
        for Type_j in Hyperparameters['Types']:
            Hyperparameters['Selectivity_Matrices'][f'{Type_i}-{Type_j}'] = np.zeros((m, m))
        
        
        
    # Transition tables
    Hyperparameters['Transition_Tables'] = {}
    for Type_i in Hyperparameters['Types']:
        for Type_j in Hyperparameters['Types']:
            if Type_i == Type_j:
                Hyperparameters['Transition_Tables'][f'{Type_i}-{Type_j}'] = TrTable_In #P_ass_stricit_3 #
            else:
                Hyperparameters['Transition_Tables'][f'{Type_i}-{Type_j}'] = TrTable_Out
    
    #Hyperparameters['Transition_Tables'][f'{0}-{0}'] = TrTable_In
    #Hyperparameters['Transition_Tables'][f'{1}-{1}'] = TrTable_In
    #Hyperparameters['Transition_Tables'][f'{2}-{2}'] = TrTable_In
        
    #---------------------------------------------------------------------------
        
    # Initialize bot control
        
    t1 = 1
        
    Hyperparameters['Bot_ControlTimes'] = [t1]
        
    Hyperparameters['Bot_CohortsOpinions'] = {}
    Hyperparameters['Bot_TieIntensities'] = {}
        
    Hyperparameters['Bot_CohortsOpinions'][t1] = [[0, 0, 0],        # cohort 1 -> type 1
                                                  #[0, 0],        # cohort 2 -> type 2
                                                  #[0, 0], 
                                                 ]
    
    Hyperparameters['Bot_TieIntensities'][t1] = [0.1,  
                                                 #0.1,
                                                ]
        
    #---------------------------------------------------------------------------
        
    # Initialize ranking control
        
    #t1 = 1
        
    #Hyperparameters['Ranking_ControlTimes'] = [t1]
        
    #Hyperparameters['Ranking_Control'] = {}
    #Hyperparameters['Ranking_Control'][t1] = MatrixRanking
        
    #---------------------------------------------------------------------------
        
    # Create grid
        
    #N_GridPoints = 10001
    Tau_0 = 0
    Tau_T = T/N
    #Step = 4 #(Tau_T-Tau_0) / (N_GridPoints-1)
        
    Grid = np.arange(Tau_0, Tau_T+Step, Step)
    
        
    Hyperparameters['Grid'] = Grid
    Hyperparameters['Step'] = Step
    
    #---------------------------------------------------------------------------
    
    V = [2, 1, 0]
    
    #K = 1
    
    DeltaMax = 1
    DeltaDef = 0.75
    DeltaMin = 0.5
    
    Hyperparameters['V'] = V
    
    Hyperparameters['K'] = K
    
    Hyperparameters['DeltaMin'] = DeltaMin
    Hyperparameters['DeltaDef'] = DeltaDef
    Hyperparameters['DeltaMax'] = DeltaMax
    
    #---------------------------------------------------------------------------
    
    All_Estimations_FBS = []
    All_Estimations_Direct = []
    DurationsFBS = []
    DurationsDirect = []
    
    for Delta_in in [DeltaMin, DeltaDef, DeltaMax, -1]:
    
        if Delta_in != -1:
        
            InitialGuess = []
            
            for v in range(len(Grid)):
            
                Personalization_Matrices = {}
            
                for j in list(np.arange(M+1)):
                    for f in list(np.arange(M+1)):
                        Personalization_Matrices[f'{j}-{f}'] = np.ones((m, m))*Delta_in
            
                InitialGuess.append(Personalization_Matrices)
    
        else:
    
            InitialGuess = []
            
            for v in range(len(Grid)):
            
                Personalization_Matrices = {}
            
                for j in list(np.arange(M+1)):
                    for f in list(np.arange(M+1)):
                        Personalization_Matrices[f'{j}-{f}'] = np.ones((m, m))*DeltaMin
                        Personalization_Matrices[f'{j}-{f}'][-1] = np.ones(m)*DeltaMax
            
                InitialGuess.append(Personalization_Matrices)        
        
        Hyperparameters['InitialGuess'] = InitialGuess   
    
        #---------------------------------------------------------------------------
    
        # FBS-method
        
        start_time = time.time()
        
        
        Estimations = Lib_NumericalSolution_Ranking.FBS_Method(Hyperparameters)
        
        end_time = time.time()
        
        #print('Duration:', end_time - start_time, 'sec.') 
    
        DurationsFBS.append(end_time - start_time)
        All_Estimations_FBS.append(Estimations)
    
        #---------------------------------------------------------------------------
    
        # Direct method
    
        x0 = ListOfDicts__to__Array(InitialGuess, m, M)
        
        bnds = []
        
        
        for i in range(len(x0)):
        
            bnds.append((DeltaMin, DeltaMax))
        
        bnds = tuple(bnds)
        
        
        start_time = time.time()
        res = scipy.optimize.minimize(ObjFunction_DirectMethod, x0, args=(Hyperparameters, ControlParameters,), 
                       method='SLSQP', bounds=bnds)
        end_time = time.time()
        DurationsDirect.append(end_time - start_time)
        
        x = res.x
        
        Estim = Array_to_ListOfDicts(x, m, M)
        
        All_Estimations_Direct.append(Estim)
    
    
    #---------------------------------------------------------------------------
    
    # Theoretic controller
    
    Control_Theory =  ControlBench(m, M, Grid, DeltaMin, DeltaMax)
    
    #---------------------------------------------------------------------------

    print('')
    print('FBS method durations (s):', DurationsFBS)
    print('Direct method durations (s):', DurationsDirect)
    
    #---------------------------------------------------------------------------
    
    
    
    # save Controllers
    
    Names = ['min', 'def', 'max', 'opt']
    
    for i in range(len(All_Estimations_FBS)):
    
        Dict = All_Estimations_FBS[i][-1]
    
        GridSize = int(T/N/Step)
    
        with open(f'{path}/{Names[i]}__FBS.pkl', 'wb') as file:
            pickle.dump(Dict, file)
    
    for i in range(len(All_Estimations_Direct)):
    
        Dict = All_Estimations_Direct[i]
    
        GridSize = int(T/N/Step)
    
        with open(f'{path}/{Names[i]}__Direct.pkl', 'wb') as file:
            pickle.dump(Dict, file)
    
    #---------------------------------------------------------------------------

    print('Calculate the values of the objective functional for variant controllers (FBS)')
    
    All_Estimations_FBS_Loss = []
    All_Estimations_Direct_Loss = []
    Theory_Loss = []
    
    for i in All_Estimations_FBS:
    
        NewItem = []
    
        for Controller in i:
    
            ControlParameters = {} 
    
            ControlParameters['Lambda'] = Controller
            
            #---------------------------------------------------------------------------
                
            # Obtain a numerical soluition of the mean-field equation
            
            State_Variables = {}
            State_Variables['y'] = {}
            State_Variables['y'][0] = Hyperparameters['Native_TypesOpinions']    
            
            ControlParameters = Lib_NumericalSolution.Initialize_Bot_Control(Hyperparameters, ControlParameters)    
            
            
            Hyperparameters = Lib_NumericalSolution.Calc_Aux(Hyperparameters)
            Hyperparameters = Lib_NumericalSolution.Calc_A(Hyperparameters)
            
            State_Variables = Lib_NumericalSolution.RK_Solver(Hyperparameters, ControlParameters, State_Variables)
    
            #---------------------------------------------------------------------------
    
            # Calculate the value of the objective functional
    
            ObjFunction = Lib_NumericalSolution_Ranking.Calculate_ObjFunction(Hyperparameters, State_Variables)
    
            NewItem.append(ObjFunction)
    
        All_Estimations_FBS_Loss.append(NewItem)
    
    
    #---------------------------------------------------------------------------

    print('Calculate the values of the objective functional for variant controllers (Direct)')
    
    for Controller in All_Estimations_Direct:
    
        ControlParameters = {} 
    
        ControlParameters['Lambda'] = Controller
            
        #---------------------------------------------------------------------------
                
        # Obtain a numerical soluition of the mean-field equation
            
        State_Variables = {}
        State_Variables['y'] = {}
        State_Variables['y'][0] = Hyperparameters['Native_TypesOpinions']    
            
        ControlParameters = Lib_NumericalSolution.Initialize_Bot_Control(Hyperparameters, ControlParameters)    
            
            
        Hyperparameters = Lib_NumericalSolution.Calc_Aux(Hyperparameters)
        Hyperparameters = Lib_NumericalSolution.Calc_A(Hyperparameters)
            
        State_Variables = Lib_NumericalSolution.RK_Solver(Hyperparameters, ControlParameters, State_Variables)
    
        #---------------------------------------------------------------------------
    
        # Calculate the value of the objective functional
    
        ObjFunction = Lib_NumericalSolution_Ranking.Calculate_ObjFunction(Hyperparameters, State_Variables)
    
        All_Estimations_Direct_Loss.append(ObjFunction)   
    
    #---------------------------------------------------------------------------

    print('Calculate the values of the objective functional for variant controllers (theory)')
    
    ControlParameters = {} 
    
    ControlParameters['Lambda'] = Control_Theory
                
    # Obtain a numerical soluition of the mean-field equation
            
    State_Variables = {}
    State_Variables['y'] = {}
    State_Variables['y'][0] = Hyperparameters['Native_TypesOpinions']    
            
    ControlParameters = Lib_NumericalSolution.Initialize_Bot_Control(Hyperparameters, ControlParameters)    
            
            
    Hyperparameters = Lib_NumericalSolution.Calc_Aux(Hyperparameters)
    Hyperparameters = Lib_NumericalSolution.Calc_A(Hyperparameters)
            
    State_Variables = Lib_NumericalSolution.RK_Solver(Hyperparameters, ControlParameters, State_Variables)
    
    #---------------------------------------------------------------------------
    
    # Calculate the value of the objective functional
    
    ObjFunction = Lib_NumericalSolution_Ranking.Calculate_ObjFunction(Hyperparameters, State_Variables)
    
    Theory_Loss.append(ObjFunction) 
    
    #---------------------------------------------------------------------------

    print('')
    print('Number of iterations before convergence:')
    for i in All_Estimations_FBS_Loss:
    
        print(len(i))   
    
    # save values

    MaxSize = 0
    
    for lineage in All_Estimations_FBS_Loss:

        if len(lineage) > MaxSize:
            
            MaxSize = len(lineage)

    for lineage in All_Estimations_FBS_Loss:

        if len(lineage) < MaxSize:

            diff = MaxSize - len(lineage)

            last_el = lineage[-1]
            
            for i in range(diff):

                #lineage.append(last_el)
                lineage.append(None)

            

        
    
    np.save(f'{path}/FBS.npy', All_Estimations_FBS_Loss)
    
    np.save(f'{path}/Direct.npy', All_Estimations_Direct_Loss)
    
    np.save(f'{path}/Theory.npy', Theory_Loss)
     

# %% [code]
#---------------------------------------------------------------------------

colors = ['royalblue', 'dimgray', 'green', 'brown', 'red']
shifts = [-0.1, 0., 0.1]
Labels = ['$\Delta_{min}$', '$\Delta_{*}$', '$\Delta_{max}$', 'theor. control']

TickValues = ['FBS-method: \n iter. 0', 'FBS-method: \n iter. 1', 
                                  'Direct \n method', 'theor. control']

ylabelVal = 'obj. function'
 
titles = ['(a) assimilative, depol.',  '(b) assimilative, to right',
          '(c) bounded confidence, depol.', '(d) bounded confidence, to right',
          '(e) assimilative + dissimilative, depol.', '(f) assimilative + dissimilative, to right',
         ]

fig = plt.figure(figsize=(10, 7), constrained_layout = True)

nrows = 3
ncols = 2

fontsizeValue = 15

#------------------------------------------------------------------------

counter = 1

for (m, M, K, GridSize, TrTable_Out, TrTable_In, name) in [(3, 1, 0, 5, Lib_Data.P_bc_mlsd_3_out,   Lib_Data.P_ass_mlsd_3_in, 'Ass'), 
                                                           (3, 1, 0, 5, Lib_Data.P_bc_mlsd_3_out,   Lib_Data.P_bc_mlsd_3_in, 'BC'), 
                                                           (3, 1, 0, 5, Lib_Data.P_diss_mlsd_3_out, Lib_Data.P_diss_mlsd_3_in, 'Diss'),
                                                           (3, 1, 0, 5, Lib_Data.P_bc_mlsd_3_out,   Lib_Data.P_ass_mlsd_3_in, 'Ass, to_right'), 
                                                           (3, 1, 0, 5, Lib_Data.P_bc_mlsd_3_out,   Lib_Data.P_bc_mlsd_3_in, 'BC, to_right'), 
                                                           (3, 1, 0, 5, Lib_Data.P_diss_mlsd_3_out, Lib_Data.P_diss_mlsd_3_in, 'Diss, to_right')
                                                          ]:

    
#    path = f'Control_Results/m={m}, M={M}, K={K}, Grid={GridSize}, {name}'

#for (m, M, K, GridSize, TrTable_Out, TrTable_In, name) in [(3, 1, 0, 5, Lib_Data.P_bc_mlsd_3_out,   Lib_Data.P_ass_mlsd_3_in, 'Ass'), 
#                                                           (3, 1, 0, 5, Lib_Data.P_bc_mlsd_3_out,   Lib_Data.P_bc_mlsd_3_in, 'BC'), 
#                                                           (3, 1, 0, 5, Lib_Data.P_diss_mlsd_3_out, Lib_Data.P_diss_mlsd_3_in, 'Diss')]:

    
    path = f'Control_Results/m={m}, M={M}, K={K}, Grid={GridSize}, {name}'


    #ymin = 0.2
    #ymax = 2
    
    #path = f'Control_Results/m={m}, M={M}, K = {K}, Grid = {GridSize}, Synth'
    
    All_Estimations_FBS_Loss = np.load(f'{path}/FBS.npy', allow_pickle=True)
    All_Estimations_Direct_Loss = np.load(f'{path}/Direct.npy')
    Theory_Loss = np.load(f'{path}/Theory.npy')

    All_Estimations_FBS_Loss_ = All_Estimations_FBS_Loss[All_Estimations_FBS_Loss != None]
    All_Estimations_Direct_Loss_ = All_Estimations_Direct_Loss[All_Estimations_Direct_Loss != None]
    
    ymin = min([All_Estimations_FBS_Loss_.min(), All_Estimations_Direct_Loss_.min()])
    ymax = max([All_Estimations_FBS_Loss_.max(), All_Estimations_Direct_Loss_.max()])

    ymin = (ymin-0.05)*(0.95)
    ymax = (ymax+0.05)*(1.05)
    
    sub = fig.add_subplot(nrows, ncols, counter)
    
    sub.set_title(titles[counter-1], fontsize = fontsizeValue)
    
    sub.axvspan(1.5, 2.5, color='gainsboro', alpha=0.5)
    
    for i in range(len(All_Estimations_FBS_Loss)-1):
    
        #if i
        sub.plot(np.arange(len(All_Estimations_FBS_Loss[i]))+shifts[i], 
                 All_Estimations_FBS_Loss[i], 'o', color=colors[i], mec=colors[i], mew=2, ms=10, ls='-',
                 label=Labels[i])

        sub.plot(np.arange(len(All_Estimations_FBS_Loss[i]))+shifts[i], 
                 All_Estimations_FBS_Loss[i], 'o', color='white', mec=colors[i], mew=2, ms=10, #ls='-',
                 label=Labels[i])

    
    
    for i in range(len(All_Estimations_Direct_Loss)-1):
    
        
        sub.plot(2+shifts[i], All_Estimations_Direct_Loss[i], 'd', color='white', mec=colors[i], mew=2, ls='-', 
                 ms=10)
    
    sub.plot(3, Theory_Loss[0], 's', color='white', mec='k', mew=2, ls='-', 
             ms=10)

    if counter % 2 == 1:
        sub.set_ylabel(ylabelVal, fontsize=fontsizeValue-2)
    
    sub.set_xticks([0, 1, 2, 3], TickValues)
    
    sub.set_ylim([ymin, ymax])
    sub.set_xlim([-0.25, 2.5])
    
    sub.vlines(1.5, ymin, ymax, colors='k', lw=0.4)
    sub.vlines(2.5, ymin, ymax, colors='k', lw=0.4)
    
    
    if counter == 2:
        #sub.legend(fontsize=fontsizeValue-5, loc='upper right')
        pass
    
    #------------------------------------------------------------------------

    counter = counter + 1


plt.show()

# %% [markdown]
### Vizualize control - it makes sense because we do not know what the best solution found lookes like

# %% [markdown]
### ... depolarization in the case of assimilative influence + multistart

# %% [code]
#---------------------------------------------------------------------------

#!!!!!

name = 'Diss'

shifts = [-0.1, 0., 0.1]

colors = ['royalblue', 
          'dimgray', 
          'green', 
          'brown', 
          'red']

Labels = ['$\Delta_{min}$', '$\Delta_{*}$', '$\Delta_{max}$', 'theor. control']

TickValues = ['iter. 0', 'iter. 1', 'Direct \n method']

TickValuesOutput = ['1', '2', '3']

ylabelVal = 'obj. function'
 
titles = ['(a) $\Delta_{min},$ k=0', '(b) $\Delta_{min},$ k=1',  '(c) $\Delta_{min},$ k=2', '(d) $\Delta_{min},$ k=3', '(e) $\Delta_{min},$ k=4', 
          '(f) $\Delta_{*},$ k=0', '(g) $\Delta_{*},$ k=1', '(h) $\Delta_{*},$ k=2', '(i) $\Delta_{*},$ k=3', '(j) $\Delta_{*},$ k=4', 
          '(k) $\Delta_{max},$ k=0', '(l) $\Delta_{max},$ k=1', '(m) $\Delta_{max},$ k=2', '(n) $\Delta_{max},$ k=3', '(o) $\Delta_{max},$ k=4'
          #'(e) K = 0, 20 points, emp.', '(f) K = 0, 20 points, synth.',
         ]

nrows = 3
ncols = 5

fig = plt.figure(figsize=(ncols*2, nrows*2), constrained_layout = True)


fontsizeValue = 15


#------------------------------------------------------------------------

(m, M, K, GridSize, TrTable_Out, TrTable_In, name) = (3, 1, 0, 5, Lib_Data.P_bc_mlsd_3_out,   Lib_Data.P_ass_mlsd_3_in, 'Ass')

#(3, 1, 0, 5, Lib_Data.P_bc_mlsd_3_out,   Lib_Data.P_ass_mlsd_3_in, 'Ass')
#(3, 1, 0, 5, Lib_Data.P_bc_mlsd_3_out,   Lib_Data.P_bc_mlsd_3_in, 'BC')
#(3, 1, 0, 5, Lib_Data.P_diss_mlsd_3_out, Lib_Data.P_diss_mlsd_3_in, 'Diss')
#(3, 1, 0, 5, Lib_Data.P_bc_mlsd_3_out,   Lib_Data.P_ass_mlsd_3_in, 'Ass, to_right') 
#(3, 1, 0, 5, Lib_Data.P_bc_mlsd_3_out,   Lib_Data.P_bc_mlsd_3_in, 'BC, to_right') 
#(3, 1, 0, 5, Lib_Data.P_diss_mlsd_3_out, Lib_Data.P_diss_mlsd_3_in, 'Diss, to_right')

counter = 1
#counter_loc = 1

GridSize = 5 
path = f'Control_Results/m={m}, M={M}, K={K}, Grid={GridSize}, {name}'


Names = ['min', 'def', 'max', 'opt']


for i in range(3):
    with open(f'{path}/{Names[i]}__Direct.pkl', 'rb') as file:
        loaded_dict = pickle.load(file)
    
    
    
    for point in range(5):
    
        table = loaded_dict[point]['0-0']
    
        sub = fig.add_subplot(nrows, ncols, counter)
    
        sub.set_title(titles[counter-1], fontsize = fontsizeValue-3)
    
        
    
        #plt.figure(figsize=(3, 3))
        sns.heatmap(table, ax=sub, 
                    #cmap=sns.cubehelix_palette(as_cmap=True), 
                    cmap='copper',
                    cbar=False, vmin=0.5, vmax=1, annot=True, 
                    annot_kws={"size": 9})
    
        sub.set_xticks(np.arange(m)+0.5, TickValuesOutput, fontsize=fontsizeValue-7)
        sub.set_yticks(np.arange(m)+0.5, TickValuesOutput, fontsize=fontsizeValue-7)
    
        sub.set_xlabel('$l$', fontsize=fontsizeValue-5)
        sub.set_ylabel('$s$', fontsize=fontsizeValue-5)

        counter = counter + 1
    
        #counter_loc = counter_loc + 2

    #TickValuesOutput

#------------------------------------------------------------------------

plt.show()

# %% [code]


# %% [code]
#---------------------------------------------------------------------------

#!!!!!

name = 'Diss'

shifts = [-0.1, 0., 0.1]

colors = ['royalblue', 
          'dimgray', 
          'green', 
          'brown', 
          'red']

Labels = ['$\Delta_{min}$', '$\Delta_{*}$', '$\Delta_{max}$', 'theor. control']

TickValues = ['iter. 0', 'iter. 1', 'Direct \n method']

TickValuesOutput = ['1', '2', '3']

ylabelVal = 'obj. function'
 
titles = ['(a) depol., ass., k=0', '(b) depol., ass., k=1',  '(c) depol., ass., k=2', '(d) depol., ass., k=3', '(e) depol., ass., k=4', 
          '(f) to right., ass., k=0', '(g) to right., ass., k=1', '(h) to right., ass., k=2', '(i) to right., ass., k=3', '(j) to right., ass., k=4', 
          '(k) to right., BC, k=0', '(l) to right., BC, k=1', '(m) to right., BC, k=2', '(n) to right., BC, k=3', '(o) to right., BC, k=4',
          '(a1) to right., \n ass.+diss., k=0', '(b1) to right., \n ass.+diss., k=1',  '(c1) to right., \n ass.+diss., k=2', '(d1) to right., \n ass.+diss., k=3', '(e) to right., \n ass.+diss., k=4',
         ]

nrows = 4
ncols = 5

fig = plt.figure(figsize=(ncols*2, nrows*2), constrained_layout = True)


fontsizeValue = 15


#------------------------------------------------------------------------
counter = 1
for (m, M, K, GridSize, TrTable_Out, TrTable_In, name) in [(3, 1, 0, 5, Lib_Data.P_bc_mlsd_3_out,   Lib_Data.P_ass_mlsd_3_in, 'Ass'), 
                                                           (3, 1, 0, 5, Lib_Data.P_bc_mlsd_3_out,   Lib_Data.P_ass_mlsd_3_in, 'Ass, to_right'), 
                                                           (3, 1, 0, 5, Lib_Data.P_bc_mlsd_3_out,   Lib_Data.P_bc_mlsd_3_in, 'BC, to_right'), 
                                                           (3, 1, 0, 5, Lib_Data.P_diss_mlsd_3_out, Lib_Data.P_diss_mlsd_3_in, 'Diss, to_right'),
                                                          ]:


#(3, 1, 0, 5, Lib_Data.P_bc_mlsd_3_out,   Lib_Data.P_ass_mlsd_3_in, 'Ass')
#(3, 1, 0, 5, Lib_Data.P_bc_mlsd_3_out,   Lib_Data.P_bc_mlsd_3_in, 'BC')
#(3, 1, 0, 5, Lib_Data.P_diss_mlsd_3_out, Lib_Data.P_diss_mlsd_3_in, 'Diss')
#(3, 1, 0, 5, Lib_Data.P_bc_mlsd_3_out,   Lib_Data.P_ass_mlsd_3_in, 'Ass, to_right') 
#(3, 1, 0, 5, Lib_Data.P_bc_mlsd_3_out,   Lib_Data.P_bc_mlsd_3_in, 'BC, to_right') 
#(3, 1, 0, 5, Lib_Data.P_diss_mlsd_3_out, Lib_Data.P_diss_mlsd_3_in, 'Diss, to_right')


#counter_loc = 1

    GridSize = 5 
    path = f'Control_Results/m={m}, M={M}, K={K}, Grid={GridSize}, {name}'
    
    
    
    Names = ['min', 'def', 'max', 'opt']


    i = 0
    with open(f'{path}/{Names[i]}__Direct.pkl', 'rb') as file:
        loaded_dict = pickle.load(file)
    
    
    
    for point in range(5):
    
        table = loaded_dict[point]['0-0']
    
        sub = fig.add_subplot(nrows, ncols, counter)
    
        sub.set_title(titles[counter-1], fontsize = fontsizeValue-3)
    
        
    
        #plt.figure(figsize=(3, 3))
        sns.heatmap(table, ax=sub, 
                    #cmap=sns.cubehelix_palette(as_cmap=True), 
                    cmap='copper',
                    cbar=False, vmin=0.5, vmax=1, annot=True, 
                    annot_kws={"size": 9})
    
        sub.set_xticks(np.arange(m)+0.5, TickValuesOutput, fontsize=fontsizeValue-7)
        sub.set_yticks(np.arange(m)+0.5, TickValuesOutput, fontsize=fontsizeValue-7)
    
        sub.set_xlabel('$l$', fontsize=fontsizeValue-5)
        sub.set_ylabel('$s$', fontsize=fontsizeValue-5)

        counter = counter + 1
    
        #counter_loc = counter_loc + 2

    #TickValuesOutput

#------------------------------------------------------------------------

plt.show()

# %% [markdown]
# Figure 5:

# %% [markdown]
# LLM-generated transition tables;
# Depolarization;
# m = 3, M = 2, Grid = 5, K = 0.

# %% [markdown]
# One more computation - previous ones, apparently, included some mistakes...
# Loops have disappeared...
# It seems like our modification of the singular control procedure has changed the situation

# %% [code]
Act_1 = 1
Act_2 = 1
Act_3 = 4


for (m, M, K, Step, Native_TypesOpinions, name) in [(3, 2, 0, 4, [[0.4,  0.1,  0],  # type 1 (Males)
                                                                  [0,    0.1,  0.4],  # type 2 (Females)
                                                                 ], 'LLM-Male-Female-Corr'), 
                                                    (3, 2, 0, 4, [[0.2,  0.1,  0.2],  # type 1 (Males)
                                                                  [0.2,  0.1,  0.2],  # type 2 (Females)
                                                                 ], 'LLM-Male-Female-NoCorr')
                             ]:

    N = 3000
    T = N*20  # 20 Monte-Carlo iterations
      
    GridSize = int(T/N/Step)
    
    path = f'Control_Results/m={m}, M={M}, K={K}, Grid={GridSize}, {name}, depol'

    if not os.path.isdir(path):
        os.mkdir(path)
    else:
        pass
    
    print('')
    print('---------------------------------------')
    print('')
    print(f'Hyperparameters: m = {m}, M = {M}, K = {K}, GridSize = {GridSize}, type = {name}')
    print('')
    
    #---------------------------------------------------------------------------
    
    N = 3000        
    #M = 1
    #m = 2
            
        
        
    Hyperparameters = {}
        
    
    Hyperparameters['T'] = T
    Hyperparameters['N'] = N
    Hyperparameters['M'] = M
    Hyperparameters['m'] = m
    Hyperparameters['Opinion_Alphabet'] = np.arange(m)
        
        
        
    Hyperparameters['Types'] = np.arange(M+1)
        
        
    
    
    Hyperparameters['Native_TypesOpinions'] = Native_TypesOpinions
    
                                               # op1  op2
        
    #Hyperparameters['Native_probs'] = [[0.4, 0.1, 0.1], 
    #                                   [0.1, 0.4, 0.1], 
    #                                   [0.1, 0.1, 0.4],
    #                                  ]
    
    Hyperparameters['Native_probs'] = [[0.5, 0.1], 
                                       [0.1, 0.5] 
                                      ]    
    
        
    # Activity
    Hyperparameters['Activity'] = 1
    Hyperparameters['ActivityRates'] = [Act_1, Act_2, 
                                        Act_3,
                                       ]  # length M+1
        
        
    # Selectivity
    Hyperparameters['Selectivity_Matrices'] = {}
    for Type_i in Hyperparameters['Types']:
        for Type_j in Hyperparameters['Types']:
            Hyperparameters['Selectivity_Matrices'][f'{Type_i}-{Type_j}'] = np.zeros((m, m))
        
        
        
    # Transition tables
    Hyperparameters['Transition_Tables'] = {}

    #P_LLM_MM_3
    #P_LLM_MF_3
    #P_LLM_FM_3
    #P_LLM_FF_3

    for Type_i in Hyperparameters['Types']:
        for Type_j in Hyperparameters['Types']:
            if Type_i == Type_j:
                Hyperparameters['Transition_Tables'][f'{Type_i}-{Type_j}'] = Lib_Data.P_LLM_MM_3 
            else:
                Hyperparameters['Transition_Tables'][f'{Type_i}-{Type_j}'] = Lib_Data.P_LLM_MM_3

    Hyperparameters['Transition_Tables']['0-0'] = Lib_Data.P_LLM_MM_3
    Hyperparameters['Transition_Tables']['0-1'] = Lib_Data.P_LLM_MF_3
    Hyperparameters['Transition_Tables']['1-0'] = Lib_Data.P_LLM_FM_3
    Hyperparameters['Transition_Tables']['1-1'] = Lib_Data.P_LLM_FF_3

    

    
    #Hyperparameters['Transition_Tables'][f'{0}-{0}'] = TrTable_In
    #Hyperparameters['Transition_Tables'][f'{1}-{1}'] = TrTable_In
    #Hyperparameters['Transition_Tables'][f'{2}-{2}'] = TrTable_In
        
    #---------------------------------------------------------------------------
        
    # Initialize bot control
        
    t1 = 1
        
    Hyperparameters['Bot_ControlTimes'] = [t1]
        
    Hyperparameters['Bot_CohortsOpinions'] = {}
    Hyperparameters['Bot_TieIntensities'] = {}
        
    Hyperparameters['Bot_CohortsOpinions'][t1] = [[0, 0, 0],        # cohort 1 -> type 1
                                                  [0, 0, 0],        # cohort 2 -> type 2
                                                  #[0, 0], 
                                                 ]
    
    Hyperparameters['Bot_TieIntensities'][t1] = [0.1,  
                                                 0.1,
                                                ]
        
    #---------------------------------------------------------------------------
        
    # Initialize ranking control
        
    #t1 = 1
        
    #Hyperparameters['Ranking_ControlTimes'] = [t1]
        
    #Hyperparameters['Ranking_Control'] = {}
    #Hyperparameters['Ranking_Control'][t1] = MatrixRanking
        
    #---------------------------------------------------------------------------
        
    # Create grid
        
    #N_GridPoints = 10001
    Tau_0 = 0
    Tau_T = T/N
    #Step = 4 #(Tau_T-Tau_0) / (N_GridPoints-1)
        
    Grid = np.arange(Tau_0, Tau_T+Step, Step)
    
        
    Hyperparameters['Grid'] = Grid
    Hyperparameters['Step'] = Step
    
    #---------------------------------------------------------------------------
    
    V = [1, 0, 1]
    
    #K = 1
    
    DeltaMax = 1
    DeltaDef = 0.75
    DeltaMin = 0.5
    
    Hyperparameters['V'] = V
    
    Hyperparameters['K'] = K
    
    Hyperparameters['DeltaMin'] = DeltaMin
    Hyperparameters['DeltaDef'] = DeltaDef
    Hyperparameters['DeltaMax'] = DeltaMax
    
    #---------------------------------------------------------------------------
    
    All_Estimations_FBS = []
    All_Estimations_Direct = []
    DurationsFBS = []
    DurationsDirect = []
    
    for Delta_in in [DeltaMin, DeltaDef, DeltaMax, -1]:
    
        if Delta_in != -1:
        
            InitialGuess = []
            
            for v in range(len(Grid)):
            
                Personalization_Matrices = {}
            
                for j in list(np.arange(M+1)):
                    for f in list(np.arange(M+1)):
                        Personalization_Matrices[f'{j}-{f}'] = np.ones((m, m))*Delta_in
            
                InitialGuess.append(Personalization_Matrices)
    
        else:
    
            InitialGuess = []
            
            for v in range(len(Grid)):
            
                Personalization_Matrices = {}
            
                for j in list(np.arange(M+1)):
                    for f in list(np.arange(M+1)):
                        Personalization_Matrices[f'{j}-{f}'] = np.ones((m, m))*DeltaMin
                        Personalization_Matrices[f'{j}-{f}'][-1] = np.ones(m)*DeltaMax
            
                InitialGuess.append(Personalization_Matrices)        
        
        Hyperparameters['InitialGuess'] = InitialGuess   
    
        #---------------------------------------------------------------------------
    
        # FBS-method
        
        start_time = time.time()
        
        
        Estimations = Lib_NumericalSolution_Ranking.FBS_Method(Hyperparameters)
        
        end_time = time.time()
        
        #print('Duration:', end_time - start_time, 'sec.') 
    
        DurationsFBS.append(end_time - start_time)
        All_Estimations_FBS.append(Estimations)
    
        #---------------------------------------------------------------------------

        #"""
        # Direct method
        ControlParameters = {}
    
        x0 = ListOfDicts__to__Array(InitialGuess, m, M)
        
        bnds = []
        
        
        for i in range(len(x0)):
        
            bnds.append((DeltaMin, DeltaMax))
        
        bnds = tuple(bnds)
        
        
        start_time = time.time()
        res = scipy.optimize.minimize(ObjFunction_DirectMethod, x0, args=(Hyperparameters, ControlParameters,), 
                       method='SLSQP', bounds=bnds)
        end_time = time.time()
        DurationsDirect.append(end_time - start_time)
        
        x = res.x
        
        Estim = Array_to_ListOfDicts(x, m, M)
        
        All_Estimations_Direct.append(Estim)
        #"""
        
    #---------------------------------------------------------------------------
    
    # Theoretic controller
    
    Control_Theory =  ControlBench(m, M, Grid, DeltaMin, DeltaMax)
    
    #---------------------------------------------------------------------------

    print('')
    print('FBS method durations (s):', DurationsFBS)
    print('Direct method durations (s):', DurationsDirect)
    
    #---------------------------------------------------------------------------
    
    
    
    # save Controllers
    
    Names = ['min', 'def', 'max', 
             'opt',
            ]
    
    for i in range(len(All_Estimations_FBS)):
    
        Dict = All_Estimations_FBS[i][-1]
    
        GridSize = int(T/N/Step)
    
        with open(f'{path}/{Names[i]}__FBS.pkl', 'wb') as file:
            pickle.dump(Dict, file)
    
    for i in range(len(All_Estimations_Direct)):
    
        Dict = All_Estimations_Direct[i]
    
        GridSize = int(T/N/Step)
    
        with open(f'{path}/{Names[i]}__Direct.pkl', 'wb') as file:
            pickle.dump(Dict, file)
    
    #---------------------------------------------------------------------------

    print('Calculate the values of the objective functional for variant controllers (FBS)')
    
    All_Estimations_FBS_Loss = []
    All_Estimations_Direct_Loss = []
    Theory_Loss = []
    
    for i in All_Estimations_FBS:
    
        NewItem = []
    
        for Controller in i:
    
            ControlParameters = {} 
    
            ControlParameters['Lambda'] = Controller
            
            #---------------------------------------------------------------------------
                
            # Obtain a numerical soluition of the mean-field equation
            
            State_Variables = {}
            State_Variables['y'] = {}
            State_Variables['y'][0] = Hyperparameters['Native_TypesOpinions']    
            
            ControlParameters = Lib_NumericalSolution.Initialize_Bot_Control(Hyperparameters, ControlParameters)    
            
            
            Hyperparameters = Lib_NumericalSolution.Calc_Aux(Hyperparameters)
            Hyperparameters = Lib_NumericalSolution.Calc_A(Hyperparameters)
            
            State_Variables = Lib_NumericalSolution.RK_Solver(Hyperparameters, ControlParameters, State_Variables)
    
            #---------------------------------------------------------------------------
    
            # Calculate the value of the objective functional
    
            ObjFunction = Lib_NumericalSolution_Ranking.Calculate_ObjFunction(Hyperparameters, State_Variables)
    
            NewItem.append(ObjFunction)
    
        All_Estimations_FBS_Loss.append(NewItem)
    
    
    #---------------------------------------------------------------------------

    print('Calculate the values of the objective functional for variant controllers (Direct)')
    
    for Controller in All_Estimations_Direct:
    
        ControlParameters = {} 
    
        ControlParameters['Lambda'] = Controller
            
        #---------------------------------------------------------------------------
                
        # Obtain a numerical soluition of the mean-field equation
            
        State_Variables = {}
        State_Variables['y'] = {}
        State_Variables['y'][0] = Hyperparameters['Native_TypesOpinions']    
            
        ControlParameters = Lib_NumericalSolution.Initialize_Bot_Control(Hyperparameters, ControlParameters)    
            
            
        Hyperparameters = Lib_NumericalSolution.Calc_Aux(Hyperparameters)
        Hyperparameters = Lib_NumericalSolution.Calc_A(Hyperparameters)
            
        State_Variables = Lib_NumericalSolution.RK_Solver(Hyperparameters, ControlParameters, State_Variables)
    
        #---------------------------------------------------------------------------
    
        # Calculate the value of the objective functional
    
        ObjFunction = Lib_NumericalSolution_Ranking.Calculate_ObjFunction(Hyperparameters, State_Variables)

        """
        if ObjFunction == None:
            
            print(ObjFunction)

            print(State_Variables)

            print('!!!!!!!')
            
            break
        """

        
        All_Estimations_Direct_Loss.append(ObjFunction)   
    
    #---------------------------------------------------------------------------

    print('Calculate the values of the objective functional for variant controllers (theory)')
    
    ControlParameters = {} 
    
    ControlParameters['Lambda'] = Control_Theory
                
    # Obtain a numerical soluition of the mean-field equation
            
    State_Variables = {}
    State_Variables['y'] = {}
    State_Variables['y'][0] = Hyperparameters['Native_TypesOpinions']    
            
    ControlParameters = Lib_NumericalSolution.Initialize_Bot_Control(Hyperparameters, ControlParameters)    
            
            
    Hyperparameters = Lib_NumericalSolution.Calc_Aux(Hyperparameters)
    Hyperparameters = Lib_NumericalSolution.Calc_A(Hyperparameters)
            
    State_Variables = Lib_NumericalSolution.RK_Solver(Hyperparameters, ControlParameters, State_Variables)
    
    #---------------------------------------------------------------------------
    
    # Calculate the value of the objective functional
    
    ObjFunction = Lib_NumericalSolution_Ranking.Calculate_ObjFunction(Hyperparameters, State_Variables)
    
    Theory_Loss.append(ObjFunction) 
    
    #---------------------------------------------------------------------------

    print('')
    print('Number of iterations before convergence:')
    for i in All_Estimations_FBS_Loss:
    
        print(len(i))   
    
    # save values

    MaxSize = 0
    
    for lineage in All_Estimations_FBS_Loss:

        if len(lineage) > MaxSize:
            
            MaxSize = len(lineage)

    for lineage in All_Estimations_FBS_Loss:

        if len(lineage) < MaxSize:

            diff = MaxSize - len(lineage)

            last_el = lineage[-1]
            
            for i in range(diff):

                #lineage.append(last_el)
                lineage.append(None)

            

        
    
    np.save(f'{path}/FBS.npy', All_Estimations_FBS_Loss)
    
    np.save(f'{path}/Direct.npy', All_Estimations_Direct_Loss)
    
    np.save(f'{path}/Theory.npy', Theory_Loss)
     

# %% [markdown]
# This compution is axulirialy and only shows the values of the objective functional across various controllers

# %% [code]
Act_1 = 1
Act_2 = 1
Act_3 = 4


for (m, M, K, Step, Native_TypesOpinions, name) in [(3, 2, 0, 4, [[0.4,  0.1,  0],  # type 1 (Males)
                                                                  [0,    0.1,  0.4],  # type 2 (Females)
                                                                 ], 'LLM-Male-Female-Corr'), 
                                                    (3, 2, 0, 4, [[0.2,  0.1,  0.2],  # type 1 (Males)
                                                                  [0.2,  0.1,  0.2],  # type 2 (Females)
                                                                 ], 'LLM-Male-Female-NoCorr')
                             ]:

    T = N*20  # 20 Monte-Carlo iterations
    N = 3000  
    GridSize = int(T/N/Step)
    
    path = f'Control_Results/m={m}, M={M}, K={K}, Grid={GridSize}, {name}, depol'

    if not os.path.isdir(path):
        os.mkdir(path)
    else:
        pass
    
    print('')
    print('---------------------------------------')
    print('')
    print(f'Hyperparameters: m = {m}, M = {M}, K = {K}, GridSize = {GridSize}, type = {name}')
    print('')
    
    #---------------------------------------------------------------------------
    
    N = 3000        
    #M = 1
    #m = 2
            
        
        
    Hyperparameters = {}
        
    
    Hyperparameters['T'] = T
    Hyperparameters['N'] = N
    Hyperparameters['M'] = M
    Hyperparameters['m'] = m
    Hyperparameters['Opinion_Alphabet'] = np.arange(m)
        
        
        
    Hyperparameters['Types'] = np.arange(M+1)
        
        
    
    
    Hyperparameters['Native_TypesOpinions'] = Native_TypesOpinions
    
                                               # op1  op2
        

    
    Hyperparameters['Native_probs'] = [[0.5, 0.1], 
                                       [0.1, 0.5] 
                                      ]    
    
        
    # Activity
    Hyperparameters['Activity'] = 1
    Hyperparameters['ActivityRates'] = [Act_1, Act_2, 
                                        Act_3,
                                       ]  # length M+1
        
        
    # Selectivity
    Hyperparameters['Selectivity_Matrices'] = {}
    for Type_i in Hyperparameters['Types']:
        for Type_j in Hyperparameters['Types']:
            Hyperparameters['Selectivity_Matrices'][f'{Type_i}-{Type_j}'] = np.zeros((m, m))
        
        
        
    # Transition tables
    Hyperparameters['Transition_Tables'] = {}

    #P_LLM_MM_3
    #P_LLM_MF_3
    #P_LLM_FM_3
    #P_LLM_FF_3

    for Type_i in Hyperparameters['Types']:
        for Type_j in Hyperparameters['Types']:
            if Type_i == Type_j:
                Hyperparameters['Transition_Tables'][f'{Type_i}-{Type_j}'] = Lib_Data.P_LLM_MM_3 
            else:
                Hyperparameters['Transition_Tables'][f'{Type_i}-{Type_j}'] = Lib_Data.P_LLM_MM_3

    Hyperparameters['Transition_Tables']['0-0'] = Lib_Data.P_LLM_MM_3
    Hyperparameters['Transition_Tables']['0-1'] = Lib_Data.P_LLM_MF_3
    Hyperparameters['Transition_Tables']['1-0'] = Lib_Data.P_LLM_FM_3
    Hyperparameters['Transition_Tables']['1-1'] = Lib_Data.P_LLM_FF_3


        
    #---------------------------------------------------------------------------
        
    # Initialize bot control
        
    t1 = 1
        
    Hyperparameters['Bot_ControlTimes'] = [t1]
        
    Hyperparameters['Bot_CohortsOpinions'] = {}
    Hyperparameters['Bot_TieIntensities'] = {}
        
    Hyperparameters['Bot_CohortsOpinions'][t1] = [[0, 0, 0],        # cohort 1 -> type 1
                                                  [0, 0, 0],        # cohort 2 -> type 2
                                                  #[0, 0], 
                                                 ]
    
    Hyperparameters['Bot_TieIntensities'][t1] = [0.1,  
                                                 0.1,
                                                ]
        
    #---------------------------------------------------------------------------
        
        
    # Create grid
        
    #N_GridPoints = 10001
    Tau_0 = 0
    Tau_T = T/N
    #Step = 4 #(Tau_T-Tau_0) / (N_GridPoints-1)
        
    Grid = np.arange(Tau_0, Tau_T+Step, Step)
    
        
    Hyperparameters['Grid'] = Grid
    Hyperparameters['Step'] = Step
    
    #---------------------------------------------------------------------------
    
    V = [1, 0, 1]
    
    #K = 1
    
    DeltaMax = 1
    DeltaDef = 0.75
    DeltaMin = 0.5
    
    Hyperparameters['V'] = V
    
    Hyperparameters['K'] = K
    
    Hyperparameters['DeltaMin'] = DeltaMin
    Hyperparameters['DeltaDef'] = DeltaDef
    Hyperparameters['DeltaMax'] = DeltaMax
    
    #---------------------------------------------------------------------------
    
    All_Estimations_Direct = []
    DurationsDirect = []
    
    for Delta_in in [DeltaMin, DeltaDef, DeltaMax, -1]:
    
        if Delta_in != -1:
        
            InitialGuess = []
            
            for v in range(len(Grid)):
            
                Personalization_Matrices = {}
            
                for j in list(np.arange(M+1)):
                    for f in list(np.arange(M+1)):
                        Personalization_Matrices[f'{j}-{f}'] = np.ones((m, m))*Delta_in
            
                InitialGuess.append(Personalization_Matrices)
    
        else:
    
            InitialGuess = []
            
            for v in range(len(Grid)):
            
                Personalization_Matrices = {}
            
                for j in list(np.arange(M+1)):
                    for f in list(np.arange(M+1)):
                        Personalization_Matrices[f'{j}-{f}'] = np.ones((m, m))*DeltaMin
                        Personalization_Matrices[f'{j}-{f}'][-1] = np.ones(m)*DeltaMax
            
                InitialGuess.append(Personalization_Matrices)        
        
        Hyperparameters['InitialGuess'] = InitialGuess   
    
        #---------------------------------------------------------------------------

    #---------------------------------------------------------------------------

    
    All_Estimations_Direct = []
    Names = ['min', 'def', 'max', 'opt']

    for i in range(len(Names)-1):
    
        path = f'Control_Results/m={m}, M={M}, K={K}, Grid={GridSize}, {name}, depol'
    
    
    
   


        with open(f'{path}/{Names[i]}__Direct.pkl', 'rb') as file:
            loaded_dict = pickle.load(file)

        All_Estimations_Direct.append(loaded_dict)
    
    
    #---------------------------------------------------------------------------

    print('Calculate the values of the objective functional for variant controllers (Direct)')

    All_Estimations_Direct_Loss = []
    
    for Controller in All_Estimations_Direct:
    
        ControlParameters = {} 
    
        ControlParameters['Lambda'] = Controller
            
        #---------------------------------------------------------------------------
                
        # Obtain a numerical soluition of the mean-field equation
            
        State_Variables = {}
        State_Variables['y'] = {}
        State_Variables['y'][0] = Hyperparameters['Native_TypesOpinions']    
            
        ControlParameters = Lib_NumericalSolution.Initialize_Bot_Control(Hyperparameters, ControlParameters)    
            
            
        Hyperparameters = Lib_NumericalSolution.Calc_Aux(Hyperparameters)
        Hyperparameters = Lib_NumericalSolution.Calc_A(Hyperparameters)
            
        State_Variables = Lib_NumericalSolution.RK_Solver(Hyperparameters, ControlParameters, State_Variables)
    
        #---------------------------------------------------------------------------
    
        # Calculate the value of the objective functional
    
        ObjFunction = Lib_NumericalSolution_Ranking.Calculate_ObjFunction(Hyperparameters, State_Variables)

        print('Obj function:', ObjFunction)
        
        All_Estimations_Direct_Loss.append(ObjFunction)   
    
    #---------------------------------------------------------------------------

    np.save(f'{path}/Direct.npy', All_Estimations_Direct_Loss)     

# %% [markdown]
# This was our initial computation

# %% [code]
Act_1 = 1
Act_2 = 1
Act_3 = 4


for (m, M, K, Step, Native_TypesOpinions, name) in [(3, 2, 0, 4, [[0.4,  0.1,  0],  # type 1 (Males)
                                                                  [0,    0.1,  0.4],  # type 2 (Females)
                                                                 ], 'LLM-Male-Female-Corr'), 
                                                    (3, 2, 0, 4, [[0.2,  0.1,  0.2],  # type 1 (Males)
                                                                  [0.2,  0.1,  0.2],  # type 2 (Females)
                                                                 ], 'LLM-Male-Female-NoCorr')
                             ]:

    T = N*20  # 20 Monte-Carlo iterations
    N = 3000  
    GridSize = int(T/N/Step)
    
    path = f'Control_Results/m={m}, M={M}, K={K}, Grid={GridSize}, {name}, depol'

    if not os.path.isdir(path):
        os.mkdir(path)
    else:
        pass
    
    print('')
    print('---------------------------------------')
    print('')
    print(f'Hyperparameters: m = {m}, M = {M}, K = {K}, GridSize = {GridSize}, type = {name}')
    print('')
    
    #---------------------------------------------------------------------------
    
    N = 3000        
    #M = 1
    #m = 2
            
        
        
    Hyperparameters = {}
        
    
    Hyperparameters['T'] = T
    Hyperparameters['N'] = N
    Hyperparameters['M'] = M
    Hyperparameters['m'] = m
    Hyperparameters['Opinion_Alphabet'] = np.arange(m)
        
        
        
    Hyperparameters['Types'] = np.arange(M+1)
        
        
    
    
    Hyperparameters['Native_TypesOpinions'] = Native_TypesOpinions
    
                                               # op1  op2
        
    #Hyperparameters['Native_probs'] = [[0.4, 0.1, 0.1], 
    #                                   [0.1, 0.4, 0.1], 
    #                                   [0.1, 0.1, 0.4],
    #                                  ]
    
    Hyperparameters['Native_probs'] = [[0.5, 0.1], 
                                       [0.1, 0.5] 
                                      ]    
    
        
    # Activity
    Hyperparameters['Activity'] = 1
    Hyperparameters['ActivityRates'] = [Act_1, Act_2, 
                                        Act_3,
                                       ]  # length M+1
        
        
    # Selectivity
    Hyperparameters['Selectivity_Matrices'] = {}
    for Type_i in Hyperparameters['Types']:
        for Type_j in Hyperparameters['Types']:
            Hyperparameters['Selectivity_Matrices'][f'{Type_i}-{Type_j}'] = np.zeros((m, m))
        
        
        
    # Transition tables
    Hyperparameters['Transition_Tables'] = {}

    #P_LLM_MM_3
    #P_LLM_MF_3
    #P_LLM_FM_3
    #P_LLM_FF_3

    for Type_i in Hyperparameters['Types']:
        for Type_j in Hyperparameters['Types']:
            if Type_i == Type_j:
                Hyperparameters['Transition_Tables'][f'{Type_i}-{Type_j}'] = Lib_Data.P_LLM_MM_3 
            else:
                Hyperparameters['Transition_Tables'][f'{Type_i}-{Type_j}'] = Lib_Data.P_LLM_MM_3

    Hyperparameters['Transition_Tables']['0-0'] = Lib_Data.P_LLM_MM_3
    Hyperparameters['Transition_Tables']['0-1'] = Lib_Data.P_LLM_MF_3
    Hyperparameters['Transition_Tables']['1-0'] = Lib_Data.P_LLM_FM_3
    Hyperparameters['Transition_Tables']['1-1'] = Lib_Data.P_LLM_FF_3

    

    
    #Hyperparameters['Transition_Tables'][f'{0}-{0}'] = TrTable_In
    #Hyperparameters['Transition_Tables'][f'{1}-{1}'] = TrTable_In
    #Hyperparameters['Transition_Tables'][f'{2}-{2}'] = TrTable_In
        
    #---------------------------------------------------------------------------
        
    # Initialize bot control
        
    t1 = 1
        
    Hyperparameters['Bot_ControlTimes'] = [t1]
        
    Hyperparameters['Bot_CohortsOpinions'] = {}
    Hyperparameters['Bot_TieIntensities'] = {}
        
    Hyperparameters['Bot_CohortsOpinions'][t1] = [[0, 0, 0],        # cohort 1 -> type 1
                                                  [0, 0, 0],        # cohort 2 -> type 2
                                                  #[0, 0], 
                                                 ]
    
    Hyperparameters['Bot_TieIntensities'][t1] = [0.1,  
                                                 0.1,
                                                ]
        
    #---------------------------------------------------------------------------
        
    # Initialize ranking control
        
    #t1 = 1
        
    #Hyperparameters['Ranking_ControlTimes'] = [t1]
        
    #Hyperparameters['Ranking_Control'] = {}
    #Hyperparameters['Ranking_Control'][t1] = MatrixRanking
        
    #---------------------------------------------------------------------------
        
    # Create grid
        
    #N_GridPoints = 10001
    Tau_0 = 0
    Tau_T = T/N
    #Step = 4 #(Tau_T-Tau_0) / (N_GridPoints-1)
        
    Grid = np.arange(Tau_0, Tau_T+Step, Step)
    
        
    Hyperparameters['Grid'] = Grid
    Hyperparameters['Step'] = Step
    
    #---------------------------------------------------------------------------
    
    V = [1, 0, 1]
    
    #K = 1
    
    DeltaMax = 1
    DeltaDef = 0.75
    DeltaMin = 0.5
    
    Hyperparameters['V'] = V
    
    Hyperparameters['K'] = K
    
    Hyperparameters['DeltaMin'] = DeltaMin
    Hyperparameters['DeltaDef'] = DeltaDef
    Hyperparameters['DeltaMax'] = DeltaMax
    
    #---------------------------------------------------------------------------
    
    All_Estimations_FBS = []
    All_Estimations_Direct = []
    DurationsFBS = []
    DurationsDirect = []
    
    for Delta_in in [DeltaMin, DeltaDef, DeltaMax, -1]:
    
        if Delta_in != -1:
        
            InitialGuess = []
            
            for v in range(len(Grid)):
            
                Personalization_Matrices = {}
            
                for j in list(np.arange(M+1)):
                    for f in list(np.arange(M+1)):
                        Personalization_Matrices[f'{j}-{f}'] = np.ones((m, m))*Delta_in
            
                InitialGuess.append(Personalization_Matrices)
    
        else:
    
            InitialGuess = []
            
            for v in range(len(Grid)):
            
                Personalization_Matrices = {}
            
                for j in list(np.arange(M+1)):
                    for f in list(np.arange(M+1)):
                        Personalization_Matrices[f'{j}-{f}'] = np.ones((m, m))*DeltaMin
                        Personalization_Matrices[f'{j}-{f}'][-1] = np.ones(m)*DeltaMax
            
                InitialGuess.append(Personalization_Matrices)        
        
        Hyperparameters['InitialGuess'] = InitialGuess   
    
        #---------------------------------------------------------------------------
    
        # FBS-method
        
        start_time = time.time()
        
        
        Estimations = Lib_NumericalSolution_Ranking.FBS_Method(Hyperparameters)
        
        end_time = time.time()
        
        #print('Duration:', end_time - start_time, 'sec.') 
    
        DurationsFBS.append(end_time - start_time)
        All_Estimations_FBS.append(Estimations)
    
        #---------------------------------------------------------------------------

        """
        # Direct method
    
        x0 = ListOfDicts__to__Array(InitialGuess, m, M)
        
        bnds = []
        
        
        for i in range(len(x0)):
        
            bnds.append((DeltaMin, DeltaMax))
        
        bnds = tuple(bnds)
        
        
        start_time = time.time()
        res = scipy.optimize.minimize(ObjFunction_DirectMethod, x0, args=(Hyperparameters, ControlParameters,), 
                       method='SLSQP', bounds=bnds)
        end_time = time.time()
        DurationsDirect.append(end_time - start_time)
        
        x = res.x
        
        Estim = Array_to_ListOfDicts(x, m, M)
        
        All_Estimations_Direct.append(Estim)
        """
        
    #---------------------------------------------------------------------------
    
    # Theoretic controller
    
    Control_Theory =  ControlBench(m, M, Grid, DeltaMin, DeltaMax)
    
    #---------------------------------------------------------------------------

    print('')
    print('FBS method durations (s):', DurationsFBS)
    print('Direct method durations (s):', DurationsDirect)
    
    #---------------------------------------------------------------------------
    
    
    
    # save Controllers
    
    Names = ['min', 'def', 'max', 
             'opt',
            ]
    
    for i in range(len(All_Estimations_FBS)):
    
        Dict = All_Estimations_FBS[i][-1]
    
        GridSize = int(T/N/Step)
    
        with open(f'{path}/{Names[i]}__FBS.pkl', 'wb') as file:
            pickle.dump(Dict, file)
    
    for i in range(len(All_Estimations_Direct)):
    
        Dict = All_Estimations_Direct[i]
    
        GridSize = int(T/N/Step)
    
        with open(f'{path}/{Names[i]}__Direct.pkl', 'wb') as file:
            pickle.dump(Dict, file)
    
    #---------------------------------------------------------------------------

    print('Calculate the values of the objective functional for variant controllers (FBS)')
    
    All_Estimations_FBS_Loss = []
    All_Estimations_Direct_Loss = []
    Theory_Loss = []
    
    for i in All_Estimations_FBS:
    
        NewItem = []
    
        for Controller in i:
    
            ControlParameters = {} 
    
            ControlParameters['Lambda'] = Controller
            
            #---------------------------------------------------------------------------
                
            # Obtain a numerical soluition of the mean-field equation
            
            State_Variables = {}
            State_Variables['y'] = {}
            State_Variables['y'][0] = Hyperparameters['Native_TypesOpinions']    
            
            ControlParameters = Lib_NumericalSolution.Initialize_Bot_Control(Hyperparameters, ControlParameters)    
            
            
            Hyperparameters = Lib_NumericalSolution.Calc_Aux(Hyperparameters)
            Hyperparameters = Lib_NumericalSolution.Calc_A(Hyperparameters)
            
            State_Variables = Lib_NumericalSolution.RK_Solver(Hyperparameters, ControlParameters, State_Variables)
    
            #---------------------------------------------------------------------------
    
            # Calculate the value of the objective functional
    
            ObjFunction = Lib_NumericalSolution_Ranking.Calculate_ObjFunction(Hyperparameters, State_Variables)
    
            NewItem.append(ObjFunction)
    
        All_Estimations_FBS_Loss.append(NewItem)
    
    
    #---------------------------------------------------------------------------

    print('Calculate the values of the objective functional for variant controllers (Direct)')
    
    for Controller in All_Estimations_Direct:
    
        ControlParameters = {} 
    
        ControlParameters['Lambda'] = Controller
            
        #---------------------------------------------------------------------------
                
        # Obtain a numerical soluition of the mean-field equation
            
        State_Variables = {}
        State_Variables['y'] = {}
        State_Variables['y'][0] = Hyperparameters['Native_TypesOpinions']    
            
        ControlParameters = Lib_NumericalSolution.Initialize_Bot_Control(Hyperparameters, ControlParameters)    
            
            
        Hyperparameters = Lib_NumericalSolution.Calc_Aux(Hyperparameters)
        Hyperparameters = Lib_NumericalSolution.Calc_A(Hyperparameters)
            
        State_Variables = Lib_NumericalSolution.RK_Solver(Hyperparameters, ControlParameters, State_Variables)
    
        #---------------------------------------------------------------------------
    
        # Calculate the value of the objective functional
    
        ObjFunction = Lib_NumericalSolution_Ranking.Calculate_ObjFunction(Hyperparameters, State_Variables)

        """
        if ObjFunction == None:
            
            print(ObjFunction)

            print(State_Variables)

            print('!!!!!!!')
            
            break
        """

        
        All_Estimations_Direct_Loss.append(ObjFunction)   
    
    #---------------------------------------------------------------------------

    print('Calculate the values of the objective functional for variant controllers (theory)')
    
    ControlParameters = {} 
    
    ControlParameters['Lambda'] = Control_Theory
                
    # Obtain a numerical soluition of the mean-field equation
            
    State_Variables = {}
    State_Variables['y'] = {}
    State_Variables['y'][0] = Hyperparameters['Native_TypesOpinions']    
            
    ControlParameters = Lib_NumericalSolution.Initialize_Bot_Control(Hyperparameters, ControlParameters)    
            
            
    Hyperparameters = Lib_NumericalSolution.Calc_Aux(Hyperparameters)
    Hyperparameters = Lib_NumericalSolution.Calc_A(Hyperparameters)
            
    State_Variables = Lib_NumericalSolution.RK_Solver(Hyperparameters, ControlParameters, State_Variables)
    
    #---------------------------------------------------------------------------
    
    # Calculate the value of the objective functional
    
    ObjFunction = Lib_NumericalSolution_Ranking.Calculate_ObjFunction(Hyperparameters, State_Variables)
    
    Theory_Loss.append(ObjFunction) 
    
    #---------------------------------------------------------------------------

    print('')
    print('Number of iterations before convergence:')
    for i in All_Estimations_FBS_Loss:
    
        print(len(i))   
    
    # save values

    MaxSize = 0
    
    for lineage in All_Estimations_FBS_Loss:

        if len(lineage) > MaxSize:
            
            MaxSize = len(lineage)

    for lineage in All_Estimations_FBS_Loss:

        if len(lineage) < MaxSize:

            diff = MaxSize - len(lineage)

            last_el = lineage[-1]
            
            for i in range(diff):

                #lineage.append(last_el)
                lineage.append(None)

            

        
    
    np.save(f'{path}/FBS.npy', All_Estimations_FBS_Loss)
    
    np.save(f'{path}/Direct.npy', All_Estimations_Direct_Loss)
    
    np.save(f'{path}/Theory.npy', Theory_Loss)
     

# %% [code]
#---------------------------------------------------------------------------

shifts = [-0.1, 0., 0.1]

colors = ['royalblue', 
          'dimgray', 
          'green', 
          'brown', 
          'red']

Labels = ['$\Delta_{min}$', '$\Delta_{*}$', '$\Delta_{max}$', 'theor. control']

Offset_Direct = 6

TickValues = [
              'iter. 0', 
              #'iter. 1', 
              'iter. 2', 
              #'iter. 3', 
              'iter. 4', 
              #'iter. 5', 
              'iter. 6', 
              #'iter. 7', 
              'iter. 8', 
              #'iter. 9', 
              'Direct \n method',
             ]

TickValues = [f'iter. {i}' for i in range(Offset_Direct)] + ['Direct \n method']

ylabelVal = 'obj. function'
 
titles = ['(a) opinion-type correlation',  '(b) no opinion-type correlation',
          #'(c) assimilative + dissimilative', 
          #'(d) K = 1, 20 points, synth.',
          #'(e) K = 0, 20 points, emp.', '(f) K = 0, 20 points, synth.',
         ]

fig = plt.figure(figsize=(5, 7/3*2), constrained_layout = True)

nrows = 2
ncols = 1

fontsizeValue = 10
ymin = 0.5
ymax = 0.85

#ymin = 0
#ymax = 10


#------------------------------------------------------------------------

counter = 1

for (m, M, K, Step, Native_TypesOpinions, name) in [(3, 2, 0, 4, [[0.4,  0.1,  0],  # type 1 (Males)
                                                                  [0,    0.1,  0.4],  # type 2 (Females)
                                                                 ], 'LLM-Male-Female-Corr'), 
                                                    (3, 2, 0, 4, [[0.2,  0.1,  0.2],  # type 1 (Males)
                                                                  [0.2,  0.1,  0.2],  # type 2 (Females)
                                                                 ], 'LLM-Male-Female-NoCorr')
                             ]:


    GridSize = 5 #int(T/N/Step)
    
    path = f'Control_Results/m={m}, M={M}, K={K}, Grid={GridSize}, {name}, depol'


    #ymin = 0.54
    # ymax = 0.88
    
    #path = f'Control_Results/m={m}, M={M}, K = {K}, Grid = {GridSize}, Synth'
    
    All_Estimations_FBS_Loss = np.load(f'{path}/FBS.npy', allow_pickle=True)

    print('FBS:', All_Estimations_FBS_Loss)
    
    All_Estimations_Direct_Loss = np.load(f'{path}/Direct.npy')

    print('Direct:', All_Estimations_Direct_Loss)
    #Theory_Loss = np.load(f'{path}/Theory.npy')

    #"""
    All_Estimations_FBS_Loss_ = All_Estimations_FBS_Loss[All_Estimations_FBS_Loss != None]
    All_Estimations_Direct_Loss_ = All_Estimations_Direct_Loss[All_Estimations_Direct_Loss != None]
    
    ymin = min([All_Estimations_FBS_Loss_.min(), All_Estimations_Direct_Loss_.min()])
    ymax = max([All_Estimations_FBS_Loss_.max(), All_Estimations_Direct_Loss_.max()])

    ymin = (ymin-0.05)*(0.99)
    ymax = (ymax+0.05)*(1.01)
    #"""
    
    sub = fig.add_subplot(nrows, ncols, counter)

    #All_Values = []
    
    sub.set_title(titles[counter-1], fontsize = fontsizeValue)
    
    sub.axvspan(Offset_Direct-0.5, Offset_Direct+0.5, color='gainsboro', alpha=0.5)
    
    for i in range(len(All_Estimations_FBS_Loss)-1):

        """
        # add a loop

        y = All_Estimations_FBS_Loss[i][All_Estimations_FBS_Loss[i] != None][-2:]
        
        x = np.arange(len(All_Estimations_FBS_Loss[i][All_Estimations_FBS_Loss[i] != None]))[-2:]

        x_loop = [x[0], (x[0]+x[1])/2, x[1]]
        if i % 2 == 0:
            y_loop = [y[0], (y[0]+y[1])/2 - 0.05, y[1]]
        else:
            y_loop = [y[0], (y[0]+y[1])/2 + 0.05, y[1]]            

        #print()
        
        print(x_loop, y_loop)
        
        sub.plot(np.array(x_loop)+shifts[i], 
                 y_loop, 
                 marker='None', 
                 color=colors[i], mec=colors[i], 
                 mew=2, 
                 ms=10, 
                 #ls='-',
                 label=Labels[i])
        """
        #if i
        sub.plot(np.arange(len(All_Estimations_FBS_Loss[i]))+shifts[i], 
                 All_Estimations_FBS_Loss[i], 'o', color=colors[i], mec=colors[i], mew=2, ms=10, ls='-',
                 #label=Labels[i],
                )

        if counter == 1:
            sub.plot(np.arange(len(All_Estimations_FBS_Loss[i]))+shifts[i], 
                     All_Estimations_FBS_Loss[i], 'o', color='white', mec=colors[i], mew=2, ms=10, #ls='-',
                     label=Labels[i],
                    )
        else:
            sub.plot(np.arange(len(All_Estimations_FBS_Loss[i]))+shifts[i], 
                     All_Estimations_FBS_Loss[i], 'o', color='white', mec=colors[i], mew=2, ms=10, #ls='-',
                     #label=Labels[i],
                    )  

        #All_Values = All_Values + list(All_Estimations_FBS_Loss[i])


        
    
    
    for i in range(len(All_Estimations_Direct_Loss)-1):
    
        
        if counter == 2:    
            sub.plot(Offset_Direct+shifts[i], All_Estimations_Direct_Loss[i], 'd', color='white', mec=colors[i], mew=2, ls='-', 
                     ms=10, 
                     label=Labels[i],
                    )
        else:
            sub.plot(Offset_Direct+shifts[i], All_Estimations_Direct_Loss[i], 'd', color='white', mec=colors[i], mew=2, ls='-', 
                     ms=10,
                    ) 

        #All_Values = All_Values + [All_Estimations_Direct_Loss[i]]
    
    #sub.plot(3, Theory_Loss[0], 's', color='white', mec='k', mew=2, ls='-', 
    #         ms=10)

    #if counter % 2 == 1:
    sub.set_ylabel(ylabelVal, fontsize=fontsizeValue)
    
    sub.set_xticks(np.arange(len(TickValues)), TickValues, fontsize=fontsizeValue)

    #All_Values = np.array(All_Values)
    #All_Values = All_Values[All_Values != None]

    #ymin = All_Values.min()-0.05
    #ymax = All_Values.max()+0.05

    
    sub.set_ylim([ymin, ymax])
    sub.set_xlim([-0.25, Offset_Direct+0.5])
    
    sub.vlines(Offset_Direct+0.5, ymin, ymax, colors='k', lw=0.4)
    sub.vlines(Offset_Direct-0.5, ymin, ymax, colors='k', lw=0.4)

    if counter == 2:
        #sub.set_ylim([0, ymax])
        pass
    
    
    if counter == 1 or counter == 2:
        sub.legend(fontsize=fontsizeValue, #loc='upper right',
                  )
        pass
    
    #------------------------------------------------------------------------

    counter = counter + 1


plt.show()

# %% [code]


# %% [markdown]
# correlation setting, FBS-method, if starting from $\Delta_{min}$ (panel (a))

# %% [code]
#---------------------------------------------------------------------------

#!!!!!

name = 'Diss'

shifts = [-0.1, 0., 0.1]

colors = ['royalblue', 
          'dimgray', 
          'green', 
          'brown', 
          'red']

Labels = ['$\Delta_{min}$', '$\Delta_{*}$', '$\Delta_{max}$', 'theor. control']

TickValues = ['iter. 0', 'iter. 1', 'Direct \n method']

TickValuesOutput = ['1', '2', '3']

ylabelVal = 'obj. function'
 
titles = ['(a) f=1, r=1, k=0',  '(b) f=1, r=1, k=1',  '(c) f=1, r=1, k=2',  '(d) f=1, r=1, k=3',  '(e) f=1, r=1, k=4', 
          '(a1) f=1, r=2, k=0', '(b1) f=1, r=2, k=1', '(c1) f=1, r=2, k=2', '(d1) f=1, r=2, k=3', '(e1) f=1, r=2, k=4', 
          '(a2) f=2, r=1, k=0', '(b2) f=2, r=1, k=1', '(c2) f=2, r=1, k=2', '(d2) f=2, r=1, k=3', '(e2) f=2, r=1, k=4',
          '(a3) f=2, r=2, k=0', '(b3) f=2, r=2, k=1', '(c3) f=2, r=2, k=2', '(d3) f=2, r=2, k=3', '(e3) f=2, r=2, k=4',
         ]

nrows = 4
ncols = 5

fig = plt.figure(figsize=(ncols*2, nrows*2), constrained_layout = True)


fontsizeValue = 15


#------------------------------------------------------------------------
counter = 1
for (m, M, K, Step, Native_TypesOpinions, name) in [
                                                    (3, 2, 0, 4, [[0.4,  0.1,  0],  # type 1 (Males)
                                                                  [0,    0.1,  0.4],  # type 2 (Females)
                                                                 ], 'LLM-Male-Female-Corr'), 
                                                    #(3, 2, 0, 4, [[0.2,  0.1,  0.2],  # type 1 (Males)
                                                    #              [0.2,  0.1,  0.2],  # type 2 (Females)
                                                    #             ], 'LLM-Male-Female-NoCorr'),
                             ]:

#(3, 1, 0, 5, Lib_Data.P_bc_mlsd_3_out,   Lib_Data.P_ass_mlsd_3_in, 'Ass')
#(3, 1, 0, 5, Lib_Data.P_bc_mlsd_3_out,   Lib_Data.P_bc_mlsd_3_in, 'BC')
#(3, 1, 0, 5, Lib_Data.P_diss_mlsd_3_out, Lib_Data.P_diss_mlsd_3_in, 'Diss')
#(3, 1, 0, 5, Lib_Data.P_bc_mlsd_3_out,   Lib_Data.P_ass_mlsd_3_in, 'Ass, to_right') 
#(3, 1, 0, 5, Lib_Data.P_bc_mlsd_3_out,   Lib_Data.P_bc_mlsd_3_in, 'BC, to_right') 
#(3, 1, 0, 5, Lib_Data.P_diss_mlsd_3_out, Lib_Data.P_diss_mlsd_3_in, 'Diss, to_right')


#counter_loc = 1

    GridSize = 5 
    
    path = f'Control_Results/m={m}, M={M}, K={K}, Grid={GridSize}, {name}, depol'
    
    
    
    Names = ['min', 'def', 'max', 'opt']


    i = 0
    with open(f'{path}/{Names[i]}__Direct.pkl', 'rb') as file:
        loaded_dict = pickle.load(file)
    
    for (f, r) in [(0, 0), 
                   (0, 1), 
                   (1, 0), 
                   (1, 1)]:
    
        for point in range(5):
        
            table = loaded_dict[point][f'{f}-{r}']
        
            sub = fig.add_subplot(nrows, ncols, counter)
        
            sub.set_title(titles[counter-1], fontsize = fontsizeValue-3)
        
            
        
            #plt.figure(figsize=(3, 3))
            sns.heatmap(table, ax=sub, 
                        #cmap=sns.cubehelix_palette(as_cmap=True), 
                        cmap='copper',
                        cbar=False, vmin=0.5, vmax=1, annot=True, 
                        annot_kws={"size": 9})
        
            sub.set_xticks(np.arange(m)+0.5, TickValuesOutput, fontsize=fontsizeValue-7)
            sub.set_yticks(np.arange(m)+0.5, TickValuesOutput, fontsize=fontsizeValue-7)
        
            sub.set_xlabel('$l$', fontsize=fontsizeValue-5)
            sub.set_ylabel('$s$', fontsize=fontsizeValue-5)
    
            counter = counter + 1
    
        #counter_loc = counter_loc + 2

    #TickValuesOutput

#------------------------------------------------------------------------

plt.show()

# %% [markdown]
# no-correlation setting, FBS-method, if starting from $\Delta_{min}$ (panel (b))

# %% [code]
#---------------------------------------------------------------------------

#!!!!!

name = 'Diss'

shifts = [-0.1, 0., 0.1]

colors = ['royalblue', 
          'dimgray', 
          'green', 
          'brown', 
          'red']

Labels = ['$\Delta_{min}$', '$\Delta_{*}$', '$\Delta_{max}$', 'theor. control']

TickValues = ['iter. 0', 'iter. 1', 'Direct \n method']

TickValuesOutput = ['1', '2', '3']

ylabelVal = 'obj. function'
 
titles = ['(a) f=1, r=1, k=0',  '(b) f=1, r=1, k=1',  '(c) f=1, r=1, k=2',  '(d) f=1, r=1, k=3',  '(e) f=1, r=1, k=4', 
          '(a1) f=1, r=2, k=0', '(b1) f=1, r=2, k=1', '(c1) f=1, r=2, k=2', '(d1) f=1, r=2, k=3', '(e1) f=1, r=2, k=4', 
          '(a2) f=2, r=1, k=0', '(b2) f=2, r=1, k=1', '(c2) f=2, r=1, k=2', '(d2) f=2, r=1, k=3', '(e2) f=2, r=1, k=4',
          '(a3) f=2, r=2, k=0', '(b3) f=2, r=2, k=1', '(c3) f=2, r=2, k=2', '(d3) f=2, r=2, k=3', '(e3) f=2, r=2, k=4',
         ]

nrows = 4
ncols = 5

fig = plt.figure(figsize=(ncols*2, nrows*2), constrained_layout = True)


fontsizeValue = 15


#------------------------------------------------------------------------
counter = 1
for (m, M, K, Step, Native_TypesOpinions, name) in [
                                                    #(3, 2, 0, 4, [[0.4,  0.1,  0],  # type 1 (Males)
                                                    #              [0,    0.1,  0.4],  # type 2 (Females)
                                                    #             ], 'LLM-Male-Female-Corr'), 
                                                    (3, 2, 0, 4, [[0.2,  0.1,  0.2],  # type 1 (Males)
                                                                  [0.2,  0.1,  0.2],  # type 2 (Females)
                                                                 ], 'LLM-Male-Female-NoCorr'),
                             ]:

#(3, 1, 0, 5, Lib_Data.P_bc_mlsd_3_out,   Lib_Data.P_ass_mlsd_3_in, 'Ass')
#(3, 1, 0, 5, Lib_Data.P_bc_mlsd_3_out,   Lib_Data.P_bc_mlsd_3_in, 'BC')
#(3, 1, 0, 5, Lib_Data.P_diss_mlsd_3_out, Lib_Data.P_diss_mlsd_3_in, 'Diss')
#(3, 1, 0, 5, Lib_Data.P_bc_mlsd_3_out,   Lib_Data.P_ass_mlsd_3_in, 'Ass, to_right') 
#(3, 1, 0, 5, Lib_Data.P_bc_mlsd_3_out,   Lib_Data.P_bc_mlsd_3_in, 'BC, to_right') 
#(3, 1, 0, 5, Lib_Data.P_diss_mlsd_3_out, Lib_Data.P_diss_mlsd_3_in, 'Diss, to_right')


#counter_loc = 1

    GridSize = 5 
    
    path = f'Control_Results/m={m}, M={M}, K={K}, Grid={GridSize}, {name}, depol'
    
    
    
    Names = ['min', 'def', 'max', 'opt']


    i = 0
    with open(f'{path}/{Names[i]}__FBS.pkl', 'rb') as file:
        loaded_dict = pickle.load(file)
    
    for (f, r) in [(0, 0), 
                   (0, 1), 
                   (1, 0), 
                   (1, 1)]:
    
        for point in range(5):
        
            table = loaded_dict[point][f'{f}-{r}']
        
            sub = fig.add_subplot(nrows, ncols, counter)
        
            sub.set_title(titles[counter-1], fontsize = fontsizeValue-3)
        
            
        
            #plt.figure(figsize=(3, 3))
            sns.heatmap(table, ax=sub, 
                        #cmap=sns.cubehelix_palette(as_cmap=True), 
                        cmap='copper',
                        cbar=False, vmin=0.5, vmax=1, annot=True, 
                        annot_kws={"size": 9})
        
            sub.set_xticks(np.arange(m)+0.5, TickValuesOutput, fontsize=fontsizeValue-7)
            sub.set_yticks(np.arange(m)+0.5, TickValuesOutput, fontsize=fontsizeValue-7)
        
            sub.set_xlabel('$l$', fontsize=fontsizeValue-5)
            sub.set_ylabel('$s$', fontsize=fontsizeValue-5)
    
            counter = counter + 1
    
        #counter_loc = counter_loc + 2

    #TickValuesOutput

#------------------------------------------------------------------------

plt.show()

# %% [markdown]
# correlation / no-coorrelation setting, Direct method, if starting from $\Delta_{min}$ (panel (b))

# %% [code]
#---------------------------------------------------------------------------

#!!!!!

name = 'Diss'

shifts = [-0.1, 0., 0.1]

colors = ['royalblue', 
          'dimgray', 
          'green', 
          'brown', 
          'red']

Labels = ['$\Delta_{min}$', '$\Delta_{*}$', '$\Delta_{max}$', 'theor. control']

TickValues = ['iter. 0', 'iter. 1', 'Direct \n method']

TickValuesOutput = ['1', '2', '3']

ylabelVal = 'obj. function'
 
titles = ['(a) f=1, r=1, k=0',  '(b) f=1, r=1, k=1',  '(c) f=1, r=1, k=2',  '(d) f=1, r=1, k=3',  '(e) f=1, r=1, k=4', 
          '(a1) f=1, r=2, k=0', '(b1) f=1, r=2, k=1', '(c1) f=1, r=2, k=2', '(d1) f=1, r=2, k=3', '(e1) f=1, r=2, k=4', 
          '(a2) f=2, r=1, k=0', '(b2) f=2, r=1, k=1', '(c2) f=2, r=1, k=2', '(d2) f=2, r=1, k=3', '(e2) f=2, r=1, k=4',
          '(a3) f=2, r=2, k=0', '(b3) f=2, r=2, k=1', '(c3) f=2, r=2, k=2', '(d3) f=2, r=2, k=3', '(e3) f=2, r=2, k=4',
         ]

nrows = 4
ncols = 5
fontsizeValue = 15

for (m, M, K, Step, Native_TypesOpinions, name) in [(3, 2, 0, 4, [[0.4,  0.1,  0],  # type 1 (Males)
                                                                  [0,    0.1,  0.4],  # type 2 (Females)
                                                                 ], 'LLM-Male-Female-Corr'), 
                                                    (3, 2, 0, 4, [[0.2,  0.1,  0.2],  # type 1 (Males)
                                                                  [0.2,  0.1,  0.2],  # type 2 (Females)
                                                                 ], 'LLM-Male-Female-NoCorr'),
                             ]:

    fig = plt.figure(figsize=(ncols*2, nrows*2), constrained_layout = True)


#------------------------------------------------------------------------
    counter = 1


#(3, 1, 0, 5, Lib_Data.P_bc_mlsd_3_out,   Lib_Data.P_ass_mlsd_3_in, 'Ass')
#(3, 1, 0, 5, Lib_Data.P_bc_mlsd_3_out,   Lib_Data.P_bc_mlsd_3_in, 'BC')
#(3, 1, 0, 5, Lib_Data.P_diss_mlsd_3_out, Lib_Data.P_diss_mlsd_3_in, 'Diss')
#(3, 1, 0, 5, Lib_Data.P_bc_mlsd_3_out,   Lib_Data.P_ass_mlsd_3_in, 'Ass, to_right') 
#(3, 1, 0, 5, Lib_Data.P_bc_mlsd_3_out,   Lib_Data.P_bc_mlsd_3_in, 'BC, to_right') 
#(3, 1, 0, 5, Lib_Data.P_diss_mlsd_3_out, Lib_Data.P_diss_mlsd_3_in, 'Diss, to_right')


#counter_loc = 1

    GridSize = 5 
    
    path = f'Control_Results/m={m}, M={M}, K={K}, Grid={GridSize}, {name}, depol'
    
    
    
    Names = ['min', 'def', 'max', 'opt']


    i = 0
    with open(f'{path}/{Names[i]}__Direct.pkl', 'rb') as file:
        loaded_dict = pickle.load(file)
    
    for (f, r) in [(0, 0), 
                   (0, 1), 
                   (1, 0), 
                   (1, 1)]:
    
        for point in range(5):
        
            table = loaded_dict[point][f'{f}-{r}']
        
            sub = fig.add_subplot(nrows, ncols, counter)
        
            sub.set_title(titles[counter-1], fontsize = fontsizeValue-3)
        
            
        
            #plt.figure(figsize=(3, 3))
            sns.heatmap(table, ax=sub, 
                        #cmap=sns.cubehelix_palette(as_cmap=True), 
                        cmap='copper',
                        cbar=False, vmin=0.5, vmax=1, annot=True, 
                        annot_kws={"size": 9})
        
            sub.set_xticks(np.arange(m)+0.5, TickValuesOutput, fontsize=fontsizeValue-7)
            sub.set_yticks(np.arange(m)+0.5, TickValuesOutput, fontsize=fontsizeValue-7)
        
            sub.set_xlabel('$l$', fontsize=fontsizeValue-5)
            sub.set_ylabel('$s$', fontsize=fontsizeValue-5)
    
            counter = counter + 1
    
        #counter_loc = counter_loc + 2

    #TickValuesOutput

#------------------------------------------------------------------------

    plt.show()

    print('')
    print('')
    print('')

# %% [markdown]
# Figure 6: 
# no-coorrelation setting, Direct method, if starting from $\Delta_{max}$ (the best) (panel (b))

# %% [code]
#---------------------------------------------------------------------------

#!!!!!

name = 'Diss'

shifts = [-0.1, 0., 0.1]

colors = ['royalblue', 
          'dimgray', 
          'green', 
          'brown', 
          'red']

Labels = ['$\Delta_{min}$', '$\Delta_{*}$', '$\Delta_{max}$', 'theor. control']

TickValues = ['iter. 0', 'iter. 1', 'Direct \n method']

TickValuesOutput = ['1', '2', '3']

ylabelVal = 'obj. function'
 
titles = ['(a) f=1, r=1, k=0',  '(b) f=1, r=1, k=1',  '(c) f=1, r=1, k=2',  '(d) f=1, r=1, k=3',  '(e) f=1, r=1, k=4', 
          '(a1) f=1, r=2, k=0', '(b1) f=1, r=2, k=1', '(c1) f=1, r=2, k=2', '(d1) f=1, r=2, k=3', '(e1) f=1, r=2, k=4', 
          '(a2) f=2, r=1, k=0', '(b2) f=2, r=1, k=1', '(c2) f=2, r=1, k=2', '(d2) f=2, r=1, k=3', '(e2) f=2, r=1, k=4',
          '(a3) f=2, r=2, k=0', '(b3) f=2, r=2, k=1', '(c3) f=2, r=2, k=2', '(d3) f=2, r=2, k=3', '(e3) f=2, r=2, k=4',
         ]

nrows = 4
ncols = 5

fig = plt.figure(figsize=(ncols*2, nrows*2), constrained_layout = True)


fontsizeValue = 15


#------------------------------------------------------------------------
counter = 1
for (m, M, K, Step, Native_TypesOpinions, name) in [#(3, 2, 0, 4, [[0.4,  0.1,  0],  # type 1 (Males)
                                                    #              [0,    0.1,  0.4],  # type 2 (Females)
                                                    #             ], 'LLM-Male-Female-Corr'), 
                                                    (3, 2, 0, 4, [[0.2,  0.1,  0.2],  # type 1 (Males)
                                                                  [0.2,  0.1,  0.2],  # type 2 (Females)
                                                                 ], 'LLM-Male-Female-NoCorr'),
                             ]:

#(3, 1, 0, 5, Lib_Data.P_bc_mlsd_3_out,   Lib_Data.P_ass_mlsd_3_in, 'Ass')
#(3, 1, 0, 5, Lib_Data.P_bc_mlsd_3_out,   Lib_Data.P_bc_mlsd_3_in, 'BC')
#(3, 1, 0, 5, Lib_Data.P_diss_mlsd_3_out, Lib_Data.P_diss_mlsd_3_in, 'Diss')
#(3, 1, 0, 5, Lib_Data.P_bc_mlsd_3_out,   Lib_Data.P_ass_mlsd_3_in, 'Ass, to_right') 
#(3, 1, 0, 5, Lib_Data.P_bc_mlsd_3_out,   Lib_Data.P_bc_mlsd_3_in, 'BC, to_right') 
#(3, 1, 0, 5, Lib_Data.P_diss_mlsd_3_out, Lib_Data.P_diss_mlsd_3_in, 'Diss, to_right')


#counter_loc = 1

    GridSize = 5 
    
    path = f'Control_Results/m={m}, M={M}, K={K}, Grid={GridSize}, {name}, depol'
    
    
    
    Names = ['min', 'def', 'max', 'opt']


    i = 2
    with open(f'{path}/{Names[i]}__Direct.pkl', 'rb') as file:
        loaded_dict = pickle.load(file)
    
    for (f, r) in [(0, 0), 
                   (0, 1), 
                   (1, 0), 
                   (1, 1)]:
    
        for point in range(5):
        
            table = loaded_dict[point][f'{f}-{r}']
        
            sub = fig.add_subplot(nrows, ncols, counter)
        
            sub.set_title(titles[counter-1], fontsize = fontsizeValue-3)
        
            
        
            #plt.figure(figsize=(3, 3))
            sns.heatmap(table, ax=sub, 
                        #cmap=sns.cubehelix_palette(as_cmap=True), 
                        cmap='copper',
                        cbar=False, vmin=0.5, vmax=1, annot=True, 
                        annot_kws={"size": 9})
        
            sub.set_xticks(np.arange(m)+0.5, TickValuesOutput, fontsize=fontsizeValue-7)
            sub.set_yticks(np.arange(m)+0.5, TickValuesOutput, fontsize=fontsizeValue-7)
        
            sub.set_xlabel('$l$', fontsize=fontsizeValue-5)
            sub.set_ylabel('$s$', fontsize=fontsizeValue-5)
    
            counter = counter + 1
    
        #counter_loc = counter_loc + 2

    #TickValuesOutput

#------------------------------------------------------------------------

plt.show()

# %% [markdown]
# correlation setting, Direct method, if starting from $\Delta_{max}$ (panel (a))

# %% [code]
#---------------------------------------------------------------------------

#!!!!!

name = 'Diss'

shifts = [-0.1, 0., 0.1]

colors = ['royalblue', 
          'dimgray', 
          'green', 
          'brown', 
          'red']

Labels = ['$\Delta_{min}$', '$\Delta_{*}$', '$\Delta_{max}$', 'theor. control']

TickValues = ['iter. 0', 'iter. 1', 'Direct \n method']

TickValuesOutput = ['1', '2', '3']

ylabelVal = 'obj. function'
 
titles = ['(a) f=1, r=1, k=0',  '(b) f=1, r=1, k=1',  '(c) f=1, r=1, k=2',  '(d) f=1, r=1, k=3',  '(e) f=1, r=1, k=4', 
          '(a1) f=1, r=2, k=0', '(b1) f=1, r=2, k=1', '(c1) f=1, r=2, k=2', '(d1) f=1, r=2, k=3', '(e1) f=1, r=2, k=4', 
          '(a2) f=2, r=1, k=0', '(b2) f=2, r=1, k=1', '(c2) f=2, r=1, k=2', '(d2) f=2, r=1, k=3', '(e2) f=2, r=1, k=4',
          '(a3) f=2, r=2, k=0', '(b3) f=2, r=2, k=1', '(c3) f=2, r=2, k=2', '(d3) f=2, r=2, k=3', '(e3) f=2, r=2, k=4',
         ]

nrows = 4
ncols = 5

fig = plt.figure(figsize=(ncols*2, nrows*2), constrained_layout = True)


fontsizeValue = 15


#------------------------------------------------------------------------
counter = 1
for (m, M, K, Step, Native_TypesOpinions, name) in [(3, 2, 0, 4, [[0.4,  0.1,  0],  # type 1 (Males)
                                                                  [0,    0.1,  0.4],  # type 2 (Females)
                                                                 ], 'LLM-Male-Female-Corr'), 
                                                    #(3, 2, 0, 4, [[0.2,  0.1,  0.2],  # type 1 (Males)
                                                    #              [0.2,  0.1,  0.2],  # type 2 (Females)
                                                    #             ], 'LLM-Male-Female-NoCorr'),
                             ]:

#(3, 1, 0, 5, Lib_Data.P_bc_mlsd_3_out,   Lib_Data.P_ass_mlsd_3_in, 'Ass')
#(3, 1, 0, 5, Lib_Data.P_bc_mlsd_3_out,   Lib_Data.P_bc_mlsd_3_in, 'BC')
#(3, 1, 0, 5, Lib_Data.P_diss_mlsd_3_out, Lib_Data.P_diss_mlsd_3_in, 'Diss')
#(3, 1, 0, 5, Lib_Data.P_bc_mlsd_3_out,   Lib_Data.P_ass_mlsd_3_in, 'Ass, to_right') 
#(3, 1, 0, 5, Lib_Data.P_bc_mlsd_3_out,   Lib_Data.P_bc_mlsd_3_in, 'BC, to_right') 
#(3, 1, 0, 5, Lib_Data.P_diss_mlsd_3_out, Lib_Data.P_diss_mlsd_3_in, 'Diss, to_right')


#counter_loc = 1

    GridSize = 5 
    
    path = f'Control_Results/m={m}, M={M}, K={K}, Grid={GridSize}, {name}, depol'
    
    
    
    Names = ['min', 'def', 'max', 'opt']


    i = 2
    with open(f'{path}/{Names[i]}__Direct.pkl', 'rb') as file:
        loaded_dict = pickle.load(file)
    
    for (f, r) in [(0, 0), 
                   (0, 1), 
                   (1, 0), 
                   (1, 1)]:
    
        for point in range(5):
        
            table = loaded_dict[point][f'{f}-{r}']
        
            sub = fig.add_subplot(nrows, ncols, counter)
        
            sub.set_title(titles[counter-1], fontsize = fontsizeValue-3)
        
            
        
            #plt.figure(figsize=(3, 3))
            sns.heatmap(table, ax=sub, 
                        #cmap=sns.cubehelix_palette(as_cmap=True), 
                        cmap='copper',
                        cbar=False, vmin=0.5, vmax=1, annot=True, 
                        annot_kws={"size": 9})
        
            sub.set_xticks(np.arange(m)+0.5, TickValuesOutput, fontsize=fontsizeValue-7)
            sub.set_yticks(np.arange(m)+0.5, TickValuesOutput, fontsize=fontsizeValue-7)
        
            sub.set_xlabel('$l$', fontsize=fontsizeValue-5)
            sub.set_ylabel('$s$', fontsize=fontsizeValue-5)
    
            counter = counter + 1
    
        #counter_loc = counter_loc + 2

    #TickValuesOutput

#------------------------------------------------------------------------

plt.show()

# %% [code]
(m, M, K, Step, Native_TypesOpinions, name) = (3, 2, 0, 4, [[0.4,  0.1,  0],  # type 1 (Males)
                                                                  [0,    0.1,  0.4],  # type 2 (Females)
                                                                 ], 'LLM-Male-Female-Corr')

GridSize = 5 #int(T/N/Step)
    
path = f'Control_Results/m={m}, M={M}, K={K}, Grid={GridSize}, {name}, depol'

#Names = ['min', 'def', 'max', 'opt']


#with open('saved_dictionary.pkl', 'rb') as f:
#    loaded_dict = pickle.load(f)

#np.save(f'Control_Results/m={m}, M={M}, K = {K}, Grid = {GridSize}/')

i = 0

#with open(f'Control_Results/m={m}, M={M}, K = {K}, Grid = {GridSize}/{Names[i]}__FBS.pkl', 'rb') as file:
#    loaded_dict = pickle.load(file)

with open(f'{path}/{Names[i]}__Direct.pkl', 'rb') as file:
    loaded_dict = pickle.load(file)

for point in range(len(loaded_dict)):

    print('0-0')
    print(loaded_dict[point]['0-0'])
    print('0-1')
    print(loaded_dict[point]['0-1'])
    print('1-0')
    print(loaded_dict[point]['0-1'])
    print('1-1')
    print(loaded_dict[point]['0-1'])
    print('')
    print('')

# %% [code]
(m, M, K, Step, Native_TypesOpinions, name) = (3, 2, 0, 4, [[0.4,  0.1,  0],  # type 1 (Males)
                                                                  [0,    0.1,  0.4],  # type 2 (Females)
                                                                 ], 'LLM-Male-Female-Corr')

GridSize = 5 #int(T/N/Step)
    
path = f'Control_Results/m={m}, M={M}, K={K}, Grid={GridSize}, {name}, depol'

#Names = ['min', 'def', 'max', 'opt']


#with open('saved_dictionary.pkl', 'rb') as f:
#    loaded_dict = pickle.load(f)

#np.save(f'Control_Results/m={m}, M={M}, K = {K}, Grid = {GridSize}/')

i = 0

#with open(f'Control_Results/m={m}, M={M}, K = {K}, Grid = {GridSize}/{Names[i]}__FBS.pkl', 'rb') as file:
#    loaded_dict = pickle.load(file)

with open(f'{path}/{Names[i]}__FBS.pkl', 'rb') as file:
    loaded_dict = pickle.load(file)

"""
for point in range(len(loaded_dict)):

    print('0-0')
    print(loaded_dict[point]['0-0'])
    print('0-1')
    print(loaded_dict[point]['0-1'])
    print('1-0')
    print(loaded_dict[point]['0-1'])
    print('1-1')
    print(loaded_dict[point]['0-1'])
    print('')
    print('')
"""

loaded_dict

# %% [code]


# %% [code]


# %% [markdown]
### Synthetic transition tables;
### Depolarization;
### m = 3, M = 2, Grid = 5, K = 0, Ass;
### m = 3, M = 2, Grid = 5, K = 0, BC;
### m = 3, M = 2, Grid = 5, K = 0, Diss.

# %% [code]
Act_1 = 2
Act_2 = 1
Act_3 = 4


for (m, M, K, Step, TrTable_Out, TrTable_In, name) in [(3, 2, 0, 4, Lib_Data.P_bc_mlsd_3_out,   Lib_Data.P_ass_mlsd_3_in, 'Ass'), 
                                                       (3, 2, 0, 4, Lib_Data.P_bc_mlsd_3_out,   Lib_Data.P_bc_mlsd_3_in, 'BC'), 
                                                       (3, 2, 0, 4, Lib_Data.P_diss_mlsd_3_out, Lib_Data.P_diss_mlsd_3_in, 'Diss')]:

    T = N*20  # 20 Monte-Carlo iterations
    N = 3000  
    GridSize = int(T/N/Step)
    
    path = f'Control_Results/m={m}, M={M}, K={K}, Grid={GridSize}, {name}, depol'

    if not os.path.isdir(path):
        os.mkdir(path)
    else:
        pass
    
    print('')
    print('---------------------------------------')
    print('')
    print(f'Hyperparameters: m = {m}, M = {M}, K = {K}, GridSize = {GridSize}, type = {name}')
    print('')
    
    #---------------------------------------------------------------------------
    
    N = 3000        
    #M = 1
    #m = 2
            
        
        
    Hyperparameters = {}
        
    
    Hyperparameters['T'] = T
    Hyperparameters['N'] = N
    Hyperparameters['M'] = M
    Hyperparameters['m'] = m
    Hyperparameters['Opinion_Alphabet'] = np.arange(m)
        
        
        
    Hyperparameters['Types'] = np.arange(M+1)
        
        
    
    
    Hyperparameters['Native_TypesOpinions'] = [[0.3,  0,   0],  # type 1
                                               [0,    0.2, 0.5],  # type 2
                                               #[0,   0.3],
                                              ]
    
                                               # op1  op2
        
    #Hyperparameters['Native_probs'] = [[0.4, 0.1, 0.1], 
    #                                   [0.1, 0.4, 0.1], 
    #                                   [0.1, 0.1, 0.4],
    #                                  ]
    
    Hyperparameters['Native_probs'] = [[0.5, 0.1], 
                                       [0.1, 0.3] 
                                      ]    
    
        
    # Activity
    Hyperparameters['Activity'] = 1
    Hyperparameters['ActivityRates'] = [Act_1, Act_2, 
                                        Act_3,
                                       ]  # length M+1
        
        
    # Selectivity
    Hyperparameters['Selectivity_Matrices'] = {}
    for Type_i in Hyperparameters['Types']:
        for Type_j in Hyperparameters['Types']:
            Hyperparameters['Selectivity_Matrices'][f'{Type_i}-{Type_j}'] = np.zeros((m, m))
        
        
        
    # Transition tables
    Hyperparameters['Transition_Tables'] = {}
    for Type_i in Hyperparameters['Types']:
        for Type_j in Hyperparameters['Types']:
            if Type_i == Type_j:
                Hyperparameters['Transition_Tables'][f'{Type_i}-{Type_j}'] = TrTable_In #P_ass_stricit_3 #
            else:
                Hyperparameters['Transition_Tables'][f'{Type_i}-{Type_j}'] = TrTable_Out
    
    #Hyperparameters['Transition_Tables'][f'{0}-{0}'] = TrTable_In
    #Hyperparameters['Transition_Tables'][f'{1}-{1}'] = TrTable_In
    #Hyperparameters['Transition_Tables'][f'{2}-{2}'] = TrTable_In
        
    #---------------------------------------------------------------------------
        
    # Initialize bot control
        
    t1 = 1
        
    Hyperparameters['Bot_ControlTimes'] = [t1]
        
    Hyperparameters['Bot_CohortsOpinions'] = {}
    Hyperparameters['Bot_TieIntensities'] = {}
        
    Hyperparameters['Bot_CohortsOpinions'][t1] = [[0, 0, 0],        # cohort 1 -> type 1
                                                  [0, 0, 0],        # cohort 2 -> type 2
                                                  #[0, 0], 
                                                 ]
    
    Hyperparameters['Bot_TieIntensities'][t1] = [0.1,  
                                                 0.1,
                                                ]
        
    #---------------------------------------------------------------------------
        
    # Initialize ranking control
        
    #t1 = 1
        
    #Hyperparameters['Ranking_ControlTimes'] = [t1]
        
    #Hyperparameters['Ranking_Control'] = {}
    #Hyperparameters['Ranking_Control'][t1] = MatrixRanking
        
    #---------------------------------------------------------------------------
        
    # Create grid
        
    #N_GridPoints = 10001
    Tau_0 = 0
    Tau_T = T/N
    #Step = 4 #(Tau_T-Tau_0) / (N_GridPoints-1)
        
    Grid = np.arange(Tau_0, Tau_T+Step, Step)
    
        
    Hyperparameters['Grid'] = Grid
    Hyperparameters['Step'] = Step
    
    #---------------------------------------------------------------------------
    
    V = [1, 0, 1]
    
    #K = 1
    
    DeltaMax = 1
    DeltaDef = 0.75
    DeltaMin = 0.5
    
    Hyperparameters['V'] = V
    
    Hyperparameters['K'] = K
    
    Hyperparameters['DeltaMin'] = DeltaMin
    Hyperparameters['DeltaDef'] = DeltaDef
    Hyperparameters['DeltaMax'] = DeltaMax
    
    #---------------------------------------------------------------------------
    
    All_Estimations_FBS = []
    All_Estimations_Direct = []
    DurationsFBS = []
    DurationsDirect = []
    
    for Delta_in in [DeltaMin, DeltaDef, DeltaMax, -1]:
    
        if Delta_in != -1:
        
            InitialGuess = []
            
            for v in range(len(Grid)):
            
                Personalization_Matrices = {}
            
                for j in list(np.arange(M+1)):
                    for f in list(np.arange(M+1)):
                        Personalization_Matrices[f'{j}-{f}'] = np.ones((m, m))*Delta_in
            
                InitialGuess.append(Personalization_Matrices)
    
        else:
    
            InitialGuess = []
            
            for v in range(len(Grid)):
            
                Personalization_Matrices = {}
            
                for j in list(np.arange(M+1)):
                    for f in list(np.arange(M+1)):
                        Personalization_Matrices[f'{j}-{f}'] = np.ones((m, m))*DeltaMin
                        Personalization_Matrices[f'{j}-{f}'][-1] = np.ones(m)*DeltaMax
            
                InitialGuess.append(Personalization_Matrices)        
        
        Hyperparameters['InitialGuess'] = InitialGuess   
    
        #---------------------------------------------------------------------------
    
        # FBS-method
        
        start_time = time.time()
        
        
        Estimations = Lib_NumericalSolution_Ranking.FBS_Method(Hyperparameters)
        
        end_time = time.time()
        
        #print('Duration:', end_time - start_time, 'sec.') 
    
        DurationsFBS.append(end_time - start_time)
        All_Estimations_FBS.append(Estimations)
    
        #---------------------------------------------------------------------------
    
        # Direct method
    
        x0 = ListOfDicts__to__Array(InitialGuess, m, M)
        
        bnds = []
        
        
        for i in range(len(x0)):
        
            bnds.append((DeltaMin, DeltaMax))
        
        bnds = tuple(bnds)
        
        
        start_time = time.time()
        res = scipy.optimize.minimize(ObjFunction_DirectMethod, x0, args=(Hyperparameters, ControlParameters,), 
                       method='SLSQP', bounds=bnds)
        end_time = time.time()
        DurationsDirect.append(end_time - start_time)
        
        x = res.x
        
        Estim = Array_to_ListOfDicts(x, m, M)
        
        All_Estimations_Direct.append(Estim)
    
    
    #---------------------------------------------------------------------------
    
    # Theoretic controller
    
    Control_Theory =  ControlBench(m, M, Grid, DeltaMin, DeltaMax)
    
    #---------------------------------------------------------------------------

    print('')
    print('FBS method durations (s):', DurationsFBS)
    print('Direct method durations (s):', DurationsDirect)
    
    #---------------------------------------------------------------------------
    
    
    
    # save Controllers
    
    Names = ['min', 'def', 'max', 'opt']
    
    for i in range(len(All_Estimations_FBS)):
    
        Dict = All_Estimations_FBS[i][-1]
    
        GridSize = int(T/N/Step)
    
        with open(f'{path}/{Names[i]}__FBS.pkl', 'wb') as file:
            pickle.dump(Dict, file)
    
    for i in range(len(All_Estimations_Direct)):
    
        Dict = All_Estimations_Direct[i]
    
        GridSize = int(T/N/Step)
    
        with open(f'{path}/{Names[i]}__Direct.pkl', 'wb') as file:
            pickle.dump(Dict, file)
    
    #---------------------------------------------------------------------------

    print('Calculate the values of the objective functional for variant controllers (FBS)')
    
    All_Estimations_FBS_Loss = []
    All_Estimations_Direct_Loss = []
    Theory_Loss = []
    
    for i in All_Estimations_FBS:
    
        NewItem = []
    
        for Controller in i:
    
            ControlParameters = {} 
    
            ControlParameters['Lambda'] = Controller
            
            #---------------------------------------------------------------------------
                
            # Obtain a numerical soluition of the mean-field equation
            
            State_Variables = {}
            State_Variables['y'] = {}
            State_Variables['y'][0] = Hyperparameters['Native_TypesOpinions']    
            
            ControlParameters = Lib_NumericalSolution.Initialize_Bot_Control(Hyperparameters, ControlParameters)    
            
            
            Hyperparameters = Lib_NumericalSolution.Calc_Aux(Hyperparameters)
            Hyperparameters = Lib_NumericalSolution.Calc_A(Hyperparameters)
            
            State_Variables = Lib_NumericalSolution.RK_Solver(Hyperparameters, ControlParameters, State_Variables)
    
            #---------------------------------------------------------------------------
    
            # Calculate the value of the objective functional
    
            ObjFunction = Lib_NumericalSolution_Ranking.Calculate_ObjFunction(Hyperparameters, State_Variables)
    
            NewItem.append(ObjFunction)
    
        All_Estimations_FBS_Loss.append(NewItem)
    
    
    #---------------------------------------------------------------------------

    print('Calculate the values of the objective functional for variant controllers (Direct)')
    
    for Controller in All_Estimations_Direct:
    
        ControlParameters = {} 
    
        ControlParameters['Lambda'] = Controller
            
        #---------------------------------------------------------------------------
                
        # Obtain a numerical soluition of the mean-field equation
            
        State_Variables = {}
        State_Variables['y'] = {}
        State_Variables['y'][0] = Hyperparameters['Native_TypesOpinions']    
            
        ControlParameters = Lib_NumericalSolution.Initialize_Bot_Control(Hyperparameters, ControlParameters)    
            
            
        Hyperparameters = Lib_NumericalSolution.Calc_Aux(Hyperparameters)
        Hyperparameters = Lib_NumericalSolution.Calc_A(Hyperparameters)
            
        State_Variables = Lib_NumericalSolution.RK_Solver(Hyperparameters, ControlParameters, State_Variables)
    
        #---------------------------------------------------------------------------
    
        # Calculate the value of the objective functional
    
        ObjFunction = Lib_NumericalSolution_Ranking.Calculate_ObjFunction(Hyperparameters, State_Variables)
    
        All_Estimations_Direct_Loss.append(ObjFunction)   
    
    #---------------------------------------------------------------------------

    print('Calculate the values of the objective functional for variant controllers (theory)')
    
    ControlParameters = {} 
    
    ControlParameters['Lambda'] = Control_Theory
                
    # Obtain a numerical soluition of the mean-field equation
            
    State_Variables = {}
    State_Variables['y'] = {}
    State_Variables['y'][0] = Hyperparameters['Native_TypesOpinions']    
            
    ControlParameters = Lib_NumericalSolution.Initialize_Bot_Control(Hyperparameters, ControlParameters)    
            
            
    Hyperparameters = Lib_NumericalSolution.Calc_Aux(Hyperparameters)
    Hyperparameters = Lib_NumericalSolution.Calc_A(Hyperparameters)
            
    State_Variables = Lib_NumericalSolution.RK_Solver(Hyperparameters, ControlParameters, State_Variables)
    
    #---------------------------------------------------------------------------
    
    # Calculate the value of the objective functional
    
    ObjFunction = Lib_NumericalSolution_Ranking.Calculate_ObjFunction(Hyperparameters, State_Variables)
    
    Theory_Loss.append(ObjFunction) 
    
    #---------------------------------------------------------------------------

    print('')
    print('Number of iterations before convergence:')
    for i in All_Estimations_FBS_Loss:
    
        print(len(i))   
    
    # save values

    MaxSize = 0
    
    for lineage in All_Estimations_FBS_Loss:

        if len(lineage) > MaxSize:
            
            MaxSize = len(lineage)

    for lineage in All_Estimations_FBS_Loss:

        if len(lineage) < MaxSize:

            diff = MaxSize - len(lineage)

            last_el = lineage[-1]
            
            for i in range(diff):

                #lineage.append(last_el)
                lineage.append(None)

            

        
    
    np.save(f'{path}/FBS.npy', All_Estimations_FBS_Loss)
    
    np.save(f'{path}/Direct.npy', All_Estimations_Direct_Loss)
    
    np.save(f'{path}/Theory.npy', Theory_Loss)
     

# %% [code]
#---------------------------------------------------------------------------

shifts = [-0.1, 0., 0.1]

colors = ['royalblue', 
          'dimgray', 
          'green', 
          'brown', 
          'red']

Labels = ['$\Delta_{min}$', '$\Delta_{*}$', '$\Delta_{max}$', 'theor. control']

TickValues = ['iter. 0', 'iter. 1', 'iter. 2', 'iter. 3', 
              'iter. 4', 'iter. 5',
                                  'Direct \n method']

ylabelVal = 'obj. function'
 
titles = ['(a) assimilative',  '(b) bounded confidence',
          '(c) assimilative + dissimilative', 
          #'(d) K = 1, 20 points, synth.',
          #'(e) K = 0, 20 points, emp.', '(f) K = 0, 20 points, synth.',
         ]

fig = plt.figure(figsize=(5, 7), constrained_layout = True)

nrows = 3
ncols = 1

fontsizeValue = 15

#------------------------------------------------------------------------

counter = 1


for (m, M, K, Step, TrTable_Out, TrTable_In, name) in [(3, 2, 0, 4, Lib_Data.P_bc_mlsd_3_out,   Lib_Data.P_ass_mlsd_3_in, 'Ass'), 
                                                       (3, 2, 0, 4, Lib_Data.P_bc_mlsd_3_out,   Lib_Data.P_bc_mlsd_3_in, 'BC'), 
                                                       (3, 2, 0, 4, Lib_Data.P_diss_mlsd_3_out, Lib_Data.P_diss_mlsd_3_in, 'Diss')]:

    GridSize = 5 #int(T/N/Step)
    
    path = f'Control_Results/m={m}, M={M}, K={K}, Grid={GridSize}, {name}, depol'


    #ymin = 0.54
    # ymax = 0.88
    
    #path = f'Control_Results/m={m}, M={M}, K = {K}, Grid = {GridSize}, Synth'
    
    All_Estimations_FBS_Loss = np.load(f'{path}/FBS.npy', allow_pickle=True)
    All_Estimations_Direct_Loss = np.load(f'{path}/Direct.npy')
    #Theory_Loss = np.load(f'{path}/Theory.npy')
    
    sub = fig.add_subplot(nrows, ncols, counter)

    All_Values = []
    
    sub.set_title(titles[counter-1], fontsize = fontsizeValue)
    
    sub.axvspan(5.5, 6.5, color='gainsboro', alpha=0.5)
    
    for i in range(len(All_Estimations_FBS_Loss)-1):

        """
        # add a loop

        y = All_Estimations_FBS_Loss[i][All_Estimations_FBS_Loss[i] != None][-2:]
        
        x = np.arange(len(All_Estimations_FBS_Loss[i][All_Estimations_FBS_Loss[i] != None]))[-2:]

        x_loop = [x[0], (x[0]+x[1])/2, x[1]]
        if i % 2 == 0:
            y_loop = [y[0], (y[0]+y[1])/2 - 0.05, y[1]]
        else:
            y_loop = [y[0], (y[0]+y[1])/2 + 0.05, y[1]]            

        #print()
        
        print(x_loop, y_loop)
        
        sub.plot(np.array(x_loop)+shifts[i], 
                 y_loop, 
                 marker='None', 
                 color=colors[i], mec=colors[i], 
                 mew=2, 
                 ms=10, 
                 #ls='-',
                 label=Labels[i])
        """
        #if i
        sub.plot(np.arange(len(All_Estimations_FBS_Loss[i]))+shifts[i], 
                 All_Estimations_FBS_Loss[i], 'o', color=colors[i], mec=colors[i], mew=2, ms=10, ls='-',
                 label=Labels[i])

        sub.plot(np.arange(len(All_Estimations_FBS_Loss[i]))+shifts[i], 
                 All_Estimations_FBS_Loss[i], 'o', color='white', mec=colors[i], mew=2, ms=10, #ls='-',
                 label=Labels[i])

        All_Values = All_Values + list(All_Estimations_FBS_Loss[i])


        
    
    
    for i in range(len(All_Estimations_Direct_Loss)-1):
    
        
        sub.plot(6+shifts[i], All_Estimations_Direct_Loss[i], 'd', color='white', mec=colors[i], mew=2, ls='-', 
                 ms=10)

        All_Values = All_Values + [All_Estimations_Direct_Loss[i]]
    
    #sub.plot(3, Theory_Loss[0], 's', color='white', mec='k', mew=2, ls='-', 
    #         ms=10)

    if counter % 2 == 1:
        sub.set_ylabel(ylabelVal, fontsize=fontsizeValue-2)
    
    sub.set_xticks([0, 1, 2, 3, 4, 5, 6], TickValues, fontsize=fontsizeValue-5)

    All_Values = np.array(All_Values)
    All_Values = All_Values[All_Values != None]

    ymin = All_Values.min()-0.05
    ymax = All_Values.max()+0.05

    
    sub.set_ylim([ymin, ymax])
    sub.set_xlim([-0.25, 6.5])
    
    sub.vlines(5.5, ymin, ymax, colors='k', lw=0.4)
    sub.vlines(6.5, ymin, ymax, colors='k', lw=0.4)
    
    
    if counter == 2:
        #sub.legend(fontsize=fontsizeValue-5, loc='upper right')
        pass
    
    #------------------------------------------------------------------------

    counter = counter + 1


plt.show()
