# Supplementary material for: Control over Recommendation Algorithms in Heterogeneous Modular Systems with Dynamic Opinions
Source: Entropy (Basel). 2026 Mar 16;28(3):333. doi: 10.3390/e28030333 (PMC13025129; doi:10.3390/e28030333)
Supplement: Supplementary file 1 [file entropy-28-00333-s001.zip › entropy-4168075-supplementary/Supplement/m=5.ipynb]

# %% [code]
import numpy as np
import networkx as nx
import pandas as pd
from IPython.display import clear_output
import matplotlib.pyplot as plt
import math
import random
import scipy.sparse as sprs
import scipy
import copy
import os
from sklearn.preprocessing import normalize
import time
import pickle 

import Lib_Simulations
import Lib_NumericalSolution
import Lib_Data
import Lib_NumericalSolution_Ranking

import seaborn as sns

import importlib

# %% [code]
TrTable = Lib_Data.P_empirics_5

#---------------------------------------------------------------------------

#!!!!!

name = 'Diss'

shifts = [-0.1, 0., 0.1]

colors = ['royalblue', 
          'dimgray', 
          'green', 
          'brown', 
          'red']

Labels = ['$\Delta_{min}$', '$\Delta_{*}$', '$\Delta_{max}$', 'theor. control']

TickValues = ['iter. 0', 'iter. 1', 'Direct \n method']

TickValuesOutput = ['1', '2', '3', '4', '5']

ylabelVal = 'obj. function'
 
titles = ['$P_1$', '$P_2$',  '$P_3$',
          '$P_4$', '$P_5$', '(f) k=3', '(g) k=4',  
          '(h) k=0',
          '(i) k=1', '(j) k=2', '(k) k=3', '(l) k=4', 
          #'(d) K = 1, 20 points, synth.',
          #'(e) K = 0, 20 points, emp.', '(f) K = 0, 20 points, synth.',
         ]

nrows = 1
ncols = 5

fig = plt.figure(figsize=(3*ncols, 3*nrows), constrained_layout = True)


fontsizeValue = 17

counter = 1

for point in range(5):

    table = TrTable[point]

    sub = fig.add_subplot(nrows, ncols, counter)

    sub.set_title(titles[point], fontsize = fontsizeValue-3)


    #plt.figure(figsize=(3, 3))
    sns.heatmap(table, ax=sub, 
                #cmap=sns.cubehelix_palette(as_cmap=True), 
                cmap='copper',
                cbar=False, 
                vmin=0, vmax=0.2, annot=True, 
                annot_kws={"size": 7})

    sub.set_xticks(np.arange(5)+0.5, TickValuesOutput, fontsize=fontsizeValue-7)
    sub.set_yticks(np.arange(5)+0.5, TickValuesOutput, fontsize=fontsizeValue-7)

    sub.set_xlabel('$l$', fontsize=fontsizeValue-5)
    sub.set_ylabel('$s$', fontsize=fontsizeValue-5)
    counter = counter + 1

    #TickValuesOutput


plt.show()

# %% [code]
def ControlBench(m, M, Grid, DeltaMin, DeltaMax):

    Control = []

    for i in range(len(Grid)):

        Control_Dict = {}

        for j in range(M):
            for k in range(M+1):

                if m == 2:
                
                    Control_Dict[f'{j}-{k}'] = np.array([[DeltaMin,   DeltaMin], 
                                                         [DeltaMax,   DeltaMax]])

                else:

                    Control_Dict[f'{j}-{k}'] = np.ones((m, m))

        Control.append(Control_Dict)

    return Control


def GatherControllers(Estim, Type):

    EstimsUnique = []
    Counters = []
    
    for i in range(len(Estim)):

        if i == 0:

            EstimsUnique.append(Estim[i][Type])
            Counters.append(1)

        else:

            #newEntry = Estim[i][Type]
            #lasEntry = EstimsUnique[-1]

            if  abs(Estim[i][Type] - EstimsUnique[-1]).sum() == 0:

                Counters[-1] = Counters[-1] + 1

            else:

                EstimsUnique.append(Estim[i][Type])
                Counters.append(1)

    return EstimsUnique, Counters


def ListOfDicts__to__Array(ListOfDicts, m, M):

    """
    This function reshapes a list of dictionaries into an array
    """

    Array = []

    for Dict in InitialGuess:
    
        for j in list(np.arange(M+1)):
            for f in list(np.arange(M+1)):
    
    
                Matrix___ = Dict[f'{j}-{f}']
    
                Matrix___Vector = list(Matrix___.reshape((m*m,)))
    
                Array = Array + Matrix___Vector
    
    Array = np.array(Array)    

    return Array


def Array_to_ListOfDicts(Array, m, M):


    """
    This function reshapes an array into a list of dictionaries 
    """ 

    N_atoms = int(len(Array) / (m*m))
    
    ListOfMatrices = []

    for i in range(N_atoms):

        NewMatrix = Array[i*m*m:(i+1)*m*m].reshape((m,m))

        ListOfMatrices.append(NewMatrix)

    #---------------------------------------------------------------------------

    N_Molecules = int(len(ListOfMatrices) / ((M+1)*(M+1)))

    ListOfDicts = []

    for i in range(N_Molecules):

        NewDict = {}

        Matrices = ListOfMatrices[i*(M+1)*(M+1):(i+1)*(M+1)*(M+1)]

        counter = 0

        for j in list(np.arange(M+1)):
            for f in list(np.arange(M+1)):

                NewDict[f'{j}-{f}'] = Matrices[counter]

                counter = counter + 1

        ListOfDicts.append(NewDict)

    return ListOfDicts


def ObjFunction_DirectMethod(x, Hyperparameters, ControlParameters):

    m = Hyperparameters['m']
    M = Hyperparameters['M']
    

    estim = Array_to_ListOfDicts(x, m, M)

    ControlParameters = {} 

    ControlParameters['Lambda'] = estim
        
    #---------------------------------------------------------------------------
            
    # Obtain a numerical soluition of the mean-field equation
        
    State_Variables = {}
    State_Variables['y'] = {}
    State_Variables['y'][0] = Hyperparameters['Native_TypesOpinions']    
        
    ControlParameters = Lib_NumericalSolution.Initialize_Bot_Control(Hyperparameters, ControlParameters)    
        
        
    Hyperparameters = Lib_NumericalSolution.Calc_Aux(Hyperparameters)
    Hyperparameters = Lib_NumericalSolution.Calc_A(Hyperparameters)
        
    State_Variables = Lib_NumericalSolution.RK_Solver(Hyperparameters, ControlParameters, State_Variables)

    #---------------------------------------------------------------------------

    # Calculate the value of the objective functional

        
    ObjFunction = Lib_NumericalSolution_Ranking.Calculate_ObjFunction(Hyperparameters, State_Variables)

    return ObjFunction

# %% [code]
importlib.reload(Lib_Simulations)
importlib.reload(Lib_NumericalSolution)
importlib.reload(Lib_Data)
importlib.reload(Lib_NumericalSolution_Ranking)

# %% [markdown]
# Empirical transition table;
# Depolarization;
# m = 5, M = 1, Grid = 5, K = 0.

# %% [code]
#TrTable_Out = Lib_Data.P_2_inter
#TrTable_In = Lib_Data.P_2_in

#print('Out-type interactions:')
#for i in TrTable_Out:
#    print(i)

#print('In-type interactions:')
#for i in TrTable_In:
#    print(i)

Act_1 = 1
Act_2 = 1
Act_3 = 1


for (m, M, K, Step, TrTable_Out, TrTable_In) in [(5, 1, 0, 4, Lib_Data.P_empirics_5, Lib_Data.P_empirics_5)]:

    N = 3000
    T = N*20  # 20 Monte-Carlo iterations
      
    GridSize = int(T/N/Step)
    
    path = f'Control_Results/m={m}, M={M}, K={K}, Grid={GridSize}, {name}, depol'

    if not os.path.isdir(path):
        os.mkdir(path)
    else:
        pass
    
    print('')
    print('---------------------------------------')
    print('')
    print(f'Hyperparameters: m = {m}, M = {M}, K = {K}, GridSize = {GridSize}, type = {name}')
    print('')
    
    #---------------------------------------------------------------------------
    
    N = 3000        
    #M = 1
    #m = 2
            
        
        
    Hyperparameters = {}
        
    
    Hyperparameters['T'] = T
    Hyperparameters['N'] = N
    Hyperparameters['M'] = M
    Hyperparameters['m'] = m
    Hyperparameters['Opinion_Alphabet'] = np.arange(m)
        
        
        
    Hyperparameters['Types'] = np.arange(M+1)
        
        
    
    
    Hyperparameters['Native_TypesOpinions'] = [[0.3, 0.15,  0.1, 0.15,  0.3],  # type 1
                                               #[0,    0.2, 0.5],  # type 2
                                               #[0,   0.3],
                                              ]
    
                                               # op1  op2
        
    #Hyperparameters['Native_probs'] = [[0.4, 0.1, 0.1], 
    #                                   [0.1, 0.4, 0.1], 
    #                                   [0.1, 0.1, 0.4],
    #                                  ]
    
    Hyperparameters['Native_probs'] = [[1] 
                                      ]    
    
        
    # Activity
    Hyperparameters['Activity'] = 1
    Hyperparameters['ActivityRates'] = [Act_1, Act_2, 
                                        #Act_3,
                                       ]  # length M+1
        
        
    # Selectivity
    Hyperparameters['Selectivity_Matrices'] = {}
    for Type_i in Hyperparameters['Types']:
        for Type_j in Hyperparameters['Types']:
            Hyperparameters['Selectivity_Matrices'][f'{Type_i}-{Type_j}'] = np.zeros((m, m))
        
        
        
    # Transition tables
    Hyperparameters['Transition_Tables'] = {}
    for Type_i in Hyperparameters['Types']:
        for Type_j in Hyperparameters['Types']:
            if Type_i == Type_j:
                Hyperparameters['Transition_Tables'][f'{Type_i}-{Type_j}'] = TrTable_In #P_ass_stricit_3 #
            else:
                Hyperparameters['Transition_Tables'][f'{Type_i}-{Type_j}'] = TrTable_Out
    
    #Hyperparameters['Transition_Tables'][f'{0}-{0}'] = TrTable_In
    #Hyperparameters['Transition_Tables'][f'{1}-{1}'] = TrTable_In
    #Hyperparameters['Transition_Tables'][f'{2}-{2}'] = TrTable_In
        
    #---------------------------------------------------------------------------
        
    # Initialize bot control
        
    t1 = 1
        
    Hyperparameters['Bot_ControlTimes'] = [t1]
        
    Hyperparameters['Bot_CohortsOpinions'] = {}
    Hyperparameters['Bot_TieIntensities'] = {}
        
    Hyperparameters['Bot_CohortsOpinions'][t1] = [[0, 0, 0, 0, 0],        # cohort 1 -> type 1
                                                  #[0, 0, 0],        # cohort 2 -> type 2
                                                  #[0, 0], 
                                                 ]
    
    Hyperparameters['Bot_TieIntensities'][t1] = [0.1,  
                                                 #0.1,
                                                ]
        
    #---------------------------------------------------------------------------
        
    # Initialize ranking control
        
    #t1 = 1
        
    #Hyperparameters['Ranking_ControlTimes'] = [t1]
        
    #Hyperparameters['Ranking_Control'] = {}
    #Hyperparameters['Ranking_Control'][t1] = MatrixRanking
        
    #---------------------------------------------------------------------------
        
    # Create grid
        
    #N_GridPoints = 10001
    Tau_0 = 0
    Tau_T = T/N
    #Step = 4 #(Tau_T-Tau_0) / (N_GridPoints-1)
        
    Grid = np.arange(Tau_0, Tau_T+Step, Step)
    
        
    Hyperparameters['Grid'] = Grid
    Hyperparameters['Step'] = Step
    
    #---------------------------------------------------------------------------
    
    V = [2, 1, 0, 1, 2]
    
    #K = 1
    
    DeltaMax = 1
    DeltaDef = 0.75
    DeltaMin = 0.5
    
    Hyperparameters['V'] = V
    
    Hyperparameters['K'] = K
    
    Hyperparameters['DeltaMin'] = DeltaMin
    Hyperparameters['DeltaDef'] = DeltaDef
    Hyperparameters['DeltaMax'] = DeltaMax
    
    #---------------------------------------------------------------------------
    
    All_Estimations_FBS = []
    All_Estimations_Direct = []
    DurationsFBS = []
    DurationsDirect = []
    
    for Delta_in in [DeltaMin, DeltaDef, DeltaMax, -1]:
    
        if Delta_in != -1:
        
            InitialGuess = []
            
            for v in range(len(Grid)):
            
                Personalization_Matrices = {}
            
                for j in list(np.arange(M+1)):
                    for f in list(np.arange(M+1)):
                        Personalization_Matrices[f'{j}-{f}'] = np.ones((m, m))*Delta_in
            
                InitialGuess.append(Personalization_Matrices)
    
        else:
    
            InitialGuess = []
            
            for v in range(len(Grid)):
            
                Personalization_Matrices = {}
            
                for j in list(np.arange(M+1)):
                    for f in list(np.arange(M+1)):
                        Personalization_Matrices[f'{j}-{f}'] = np.ones((m, m))*DeltaMin
                        Personalization_Matrices[f'{j}-{f}'][-1] = np.ones(m)*DeltaMax
            
                InitialGuess.append(Personalization_Matrices)        
        
        Hyperparameters['InitialGuess'] = InitialGuess   
    
        #---------------------------------------------------------------------------
    
        # FBS-method
        
        start_time = time.time()
        
        
        Estimations = Lib_NumericalSolution_Ranking.FBS_Method(Hyperparameters)
        
        end_time = time.time()
        
        #print('Duration:', end_time - start_time, 'sec.') 
    
        DurationsFBS.append(end_time - start_time)
        All_Estimations_FBS.append(Estimations)
    
        #---------------------------------------------------------------------------
    
        # Direct method

        ControlParameters = {}
    
        x0 = ListOfDicts__to__Array(InitialGuess, m, M)
        
        bnds = []
        
        
        for i in range(len(x0)):
        
            bnds.append((DeltaMin, DeltaMax))
        
        bnds = tuple(bnds)
        
        
        start_time = time.time()
        res = scipy.optimize.minimize(ObjFunction_DirectMethod, x0, args=(Hyperparameters, ControlParameters,), 
                       method='SLSQP', bounds=bnds)
        end_time = time.time()
        DurationsDirect.append(end_time - start_time)
        
        x = res.x
        
        Estim = Array_to_ListOfDicts(x, m, M)
        
        All_Estimations_Direct.append(Estim)
    
    
    #---------------------------------------------------------------------------
    
    # Theoretic controller
    
    Control_Theory =  ControlBench(m, M, Grid, DeltaMin, DeltaMax)
    
    #---------------------------------------------------------------------------

    print('')
    print('FBS method durations (s):', DurationsFBS)
    print('Direct method durations (s):', DurationsDirect)
    
    #---------------------------------------------------------------------------
    
    
    
    # save Controllers
    
    Names = ['min', 'def', 'max', 'opt']
    
    for i in range(len(All_Estimations_FBS)):
    
        Dict = All_Estimations_FBS[i][-1]
    
        GridSize = int(T/N/Step)
    
        with open(f'{path}/{Names[i]}__FBS.pkl', 'wb') as file:
            pickle.dump(Dict, file)
    
    for i in range(len(All_Estimations_Direct)):
    
        Dict = All_Estimations_Direct[i]
    
        GridSize = int(T/N/Step)
    
        with open(f'{path}/{Names[i]}__Direct.pkl', 'wb') as file:
            pickle.dump(Dict, file)
    
    #---------------------------------------------------------------------------

    print('Calculate the values of the objective functional for variant controllers (FBS)')
    
    All_Estimations_FBS_Loss = []
    All_Estimations_Direct_Loss = []
    Theory_Loss = []
    
    for i in All_Estimations_FBS:
    
        NewItem = []
    
        for Controller in i:
    
            ControlParameters = {} 
    
            ControlParameters['Lambda'] = Controller
            
            #---------------------------------------------------------------------------
                
            # Obtain a numerical soluition of the mean-field equation
            
            State_Variables = {}
            State_Variables['y'] = {}
            State_Variables['y'][0] = Hyperparameters['Native_TypesOpinions']    
            
            ControlParameters = Lib_NumericalSolution.Initialize_Bot_Control(Hyperparameters, ControlParameters)    
            
            
            Hyperparameters = Lib_NumericalSolution.Calc_Aux(Hyperparameters)
            Hyperparameters = Lib_NumericalSolution.Calc_A(Hyperparameters)
            
            State_Variables = Lib_NumericalSolution.RK_Solver(Hyperparameters, ControlParameters, State_Variables)
    
            #---------------------------------------------------------------------------
    
            # Calculate the value of the objective functional
    
            ObjFunction = Lib_NumericalSolution_Ranking.Calculate_ObjFunction(Hyperparameters, State_Variables)
    
            NewItem.append(ObjFunction)
    
        All_Estimations_FBS_Loss.append(NewItem)
    
    
    #---------------------------------------------------------------------------

    print('Calculate the values of the objective functional for variant controllers (Direct)')
    
    for Controller in All_Estimations_Direct:
    
        ControlParameters = {} 
    
        ControlParameters['Lambda'] = Controller
            
        #---------------------------------------------------------------------------
                
        # Obtain a numerical soluition of the mean-field equation
            
        State_Variables = {}
        State_Variables['y'] = {}
        State_Variables['y'][0] = Hyperparameters['Native_TypesOpinions']    
            
        ControlParameters = Lib_NumericalSolution.Initialize_Bot_Control(Hyperparameters, ControlParameters)    
            
            
        Hyperparameters = Lib_NumericalSolution.Calc_Aux(Hyperparameters)
        Hyperparameters = Lib_NumericalSolution.Calc_A(Hyperparameters)
            
        State_Variables = Lib_NumericalSolution.RK_Solver(Hyperparameters, ControlParameters, State_Variables)
    
        #---------------------------------------------------------------------------
    
        # Calculate the value of the objective functional
    
        ObjFunction = Lib_NumericalSolution_Ranking.Calculate_ObjFunction(Hyperparameters, State_Variables)
    
        All_Estimations_Direct_Loss.append(ObjFunction)   
    
    #---------------------------------------------------------------------------

    print('Calculate the values of the objective functional for variant controllers (theory)')
    
    ControlParameters = {} 
    
    ControlParameters['Lambda'] = Control_Theory
                
    # Obtain a numerical soluition of the mean-field equation
            
    State_Variables = {}
    State_Variables['y'] = {}
    State_Variables['y'][0] = Hyperparameters['Native_TypesOpinions']    
            
    ControlParameters = Lib_NumericalSolution.Initialize_Bot_Control(Hyperparameters, ControlParameters)    
            
            
    Hyperparameters = Lib_NumericalSolution.Calc_Aux(Hyperparameters)
    Hyperparameters = Lib_NumericalSolution.Calc_A(Hyperparameters)
            
    State_Variables = Lib_NumericalSolution.RK_Solver(Hyperparameters, ControlParameters, State_Variables)
    
    #---------------------------------------------------------------------------
    
    # Calculate the value of the objective functional
    
    ObjFunction = Lib_NumericalSolution_Ranking.Calculate_ObjFunction(Hyperparameters, State_Variables)
    
    Theory_Loss.append(ObjFunction) 
    
    #---------------------------------------------------------------------------

    print('')
    print('Number of iterations before convergence:')
    for i in All_Estimations_FBS_Loss:
    
        print(len(i))   
    
    # save values

    MaxSize = 0
    
    for lineage in All_Estimations_FBS_Loss:

        if len(lineage) > MaxSize:
            
            MaxSize = len(lineage)

    for lineage in All_Estimations_FBS_Loss:

        if len(lineage) < MaxSize:

            diff = MaxSize - len(lineage)

            last_el = lineage[-1]
            
            for i in range(diff):

                #lineage.append(last_el)
                lineage.append(None)

            

        
    
    np.save(f'{path}/FBS.npy', All_Estimations_FBS_Loss)
    
    np.save(f'{path}/Direct.npy', All_Estimations_Direct_Loss)
    
    np.save(f'{path}/Theory.npy', Theory_Loss)
     

# %% [markdown]
# Empirical transition table;
# Sterring to the right;
# m = 5, M = 1, Grid = 5, K = 0.

# %% [code]
#TrTable_Out = Lib_Data.P_2_inter
#TrTable_In = Lib_Data.P_2_in

#print('Out-type interactions:')
#for i in TrTable_Out:
#    print(i)

#print('In-type interactions:')
#for i in TrTable_In:
#    print(i)

Act_1 = 1
Act_2 = 1
Act_3 = 1

name = 'Diss'

for (m, M, K, Step, TrTable_Out, TrTable_In) in [(5, 1, 0, 4, Lib_Data.P_empirics_5, Lib_Data.P_empirics_5)]:

    T = N*20  # 20 Monte-Carlo iterations
    N = 3000  
    GridSize = int(T/N/Step)
    
    path = f'Control_Results/m={m}, M={M}, K={K}, Grid={GridSize}, {name}, to_right'

    if not os.path.isdir(path):
        os.mkdir(path)
    else:
        pass
    
    print('')
    print('---------------------------------------')
    print('')
    print(f'Hyperparameters: m = {m}, M = {M}, K = {K}, GridSize = {GridSize}, type = {name}')
    print('')
    
    #---------------------------------------------------------------------------
    
    N = 3000        
    #M = 1
    #m = 2
            
        
        
    Hyperparameters = {}
        
    
    Hyperparameters['T'] = T
    Hyperparameters['N'] = N
    Hyperparameters['M'] = M
    Hyperparameters['m'] = m
    Hyperparameters['Opinion_Alphabet'] = np.arange(m)
        
        
        
    Hyperparameters['Types'] = np.arange(M+1)
        
        
    
    
    Hyperparameters['Native_TypesOpinions'] = [[0.7, 0.2,  0.1, 0,  0],  # type 1
                                               #[0,    0.2, 0.5],  # type 2
                                               #[0,   0.3],
                                              ]
    
                                               # op1  op2
        
    #Hyperparameters['Native_probs'] = [[0.4, 0.1, 0.1], 
    #                                   [0.1, 0.4, 0.1], 
    #                                   [0.1, 0.1, 0.4],
    #                                  ]
    
    Hyperparameters['Native_probs'] = [[1] 
                                      ]    
    
        
    # Activity
    Hyperparameters['Activity'] = 1
    Hyperparameters['ActivityRates'] = [Act_1, Act_2, 
                                        #Act_3,
                                       ]  # length M+1
        
        
    # Selectivity
    Hyperparameters['Selectivity_Matrices'] = {}
    for Type_i in Hyperparameters['Types']:
        for Type_j in Hyperparameters['Types']:
            Hyperparameters['Selectivity_Matrices'][f'{Type_i}-{Type_j}'] = np.zeros((m, m))
        
        
        
    # Transition tables
    Hyperparameters['Transition_Tables'] = {}
    for Type_i in Hyperparameters['Types']:
        for Type_j in Hyperparameters['Types']:
            if Type_i == Type_j:
                Hyperparameters['Transition_Tables'][f'{Type_i}-{Type_j}'] = TrTable_In #P_ass_stricit_3 #
            else:
                Hyperparameters['Transition_Tables'][f'{Type_i}-{Type_j}'] = TrTable_Out
    
    #Hyperparameters['Transition_Tables'][f'{0}-{0}'] = TrTable_In
    #Hyperparameters['Transition_Tables'][f'{1}-{1}'] = TrTable_In
    #Hyperparameters['Transition_Tables'][f'{2}-{2}'] = TrTable_In
        
    #---------------------------------------------------------------------------
        
    # Initialize bot control
        
    t1 = 1
        
    Hyperparameters['Bot_ControlTimes'] = [t1]
        
    Hyperparameters['Bot_CohortsOpinions'] = {}
    Hyperparameters['Bot_TieIntensities'] = {}
        
    Hyperparameters['Bot_CohortsOpinions'][t1] = [[0, 0, 0, 0, 0],        # cohort 1 -> type 1
                                                  #[0, 0, 0],        # cohort 2 -> type 2
                                                  #[0, 0], 
                                                 ]
    
    Hyperparameters['Bot_TieIntensities'][t1] = [0.1,  
                                                 #0.1,
                                                ]
        
    #---------------------------------------------------------------------------
        
    # Initialize ranking control
        
    #t1 = 1
        
    #Hyperparameters['Ranking_ControlTimes'] = [t1]
        
    #Hyperparameters['Ranking_Control'] = {}
    #Hyperparameters['Ranking_Control'][t1] = MatrixRanking
        
    #---------------------------------------------------------------------------
        
    # Create grid
        
    #N_GridPoints = 10001
    Tau_0 = 0
    Tau_T = T/N
    #Step = 4 #(Tau_T-Tau_0) / (N_GridPoints-1)
        
    Grid = np.arange(Tau_0, Tau_T+Step, Step)
    
        
    Hyperparameters['Grid'] = Grid
    Hyperparameters['Step'] = Step
    
    #---------------------------------------------------------------------------
    
    V = [4, 3, 2, 1, 0]
    
    #K = 1
    
    DeltaMax = 1
    DeltaDef = 0.75
    DeltaMin = 0.5
    
    Hyperparameters['V'] = V
    
    Hyperparameters['K'] = K
    
    Hyperparameters['DeltaMin'] = DeltaMin
    Hyperparameters['DeltaDef'] = DeltaDef
    Hyperparameters['DeltaMax'] = DeltaMax
    
    #---------------------------------------------------------------------------
    
    All_Estimations_FBS = []
    All_Estimations_Direct = []
    DurationsFBS = []
    DurationsDirect = []
    
    for Delta_in in [DeltaMin, DeltaDef, DeltaMax, -1]:
    
        if Delta_in != -1:
        
            InitialGuess = []
            
            for v in range(len(Grid)):
            
                Personalization_Matrices = {}
            
                for j in list(np.arange(M+1)):
                    for f in list(np.arange(M+1)):
                        Personalization_Matrices[f'{j}-{f}'] = np.ones((m, m))*Delta_in
            
                InitialGuess.append(Personalization_Matrices)
    
        else:
    
            InitialGuess = []
            
            for v in range(len(Grid)):
            
                Personalization_Matrices = {}
            
                for j in list(np.arange(M+1)):
                    for f in list(np.arange(M+1)):
                        Personalization_Matrices[f'{j}-{f}'] = np.ones((m, m))*DeltaMin
                        Personalization_Matrices[f'{j}-{f}'][-1] = np.ones(m)*DeltaMax
            
                InitialGuess.append(Personalization_Matrices)        
        
        Hyperparameters['InitialGuess'] = InitialGuess   
    
        #---------------------------------------------------------------------------
    
        # FBS-method
        
        start_time = time.time()
        
        
        Estimations = Lib_NumericalSolution_Ranking.FBS_Method(Hyperparameters)
        
        end_time = time.time()
        
        #print('Duration:', end_time - start_time, 'sec.') 
    
        DurationsFBS.append(end_time - start_time)
        All_Estimations_FBS.append(Estimations)
    
        #---------------------------------------------------------------------------
    
        # Direct method
    
        x0 = ListOfDicts__to__Array(InitialGuess, m, M)
        
        bnds = []
        
        
        for i in range(len(x0)):
        
            bnds.append((DeltaMin, DeltaMax))
        
        bnds = tuple(bnds)
        
        
        start_time = time.time()
        res = scipy.optimize.minimize(ObjFunction_DirectMethod, x0, args=(Hyperparameters, ControlParameters,), 
                       method='SLSQP', bounds=bnds)
        end_time = time.time()
        DurationsDirect.append(end_time - start_time)
        
        x = res.x
        
        Estim = Array_to_ListOfDicts(x, m, M)
        
        All_Estimations_Direct.append(Estim)
    
    
    #---------------------------------------------------------------------------
    
    # Theoretic controller
    
    Control_Theory =  ControlBench(m, M, Grid, DeltaMin, DeltaMax)
    
    #---------------------------------------------------------------------------

    print('')
    print('FBS method durations (s):', DurationsFBS)
    print('Direct method durations (s):', DurationsDirect)
    
    #---------------------------------------------------------------------------
    
    
    
    # save Controllers
    
    Names = ['min', 'def', 'max', 'opt']
    
    for i in range(len(All_Estimations_FBS)):
    
        Dict = All_Estimations_FBS[i][-1]
    
        GridSize = int(T/N/Step)
    
        with open(f'{path}/{Names[i]}__FBS.pkl', 'wb') as file:
            pickle.dump(Dict, file)
    
    for i in range(len(All_Estimations_Direct)):
    
        Dict = All_Estimations_Direct[i]
    
        GridSize = int(T/N/Step)
    
        with open(f'{path}/{Names[i]}__Direct.pkl', 'wb') as file:
            pickle.dump(Dict, file)
    
    #---------------------------------------------------------------------------

    print('Calculate the values of the objective functional for variant controllers (FBS)')
    
    All_Estimations_FBS_Loss = []
    All_Estimations_Direct_Loss = []
    Theory_Loss = []
    
    for i in All_Estimations_FBS:
    
        NewItem = []
    
        for Controller in i:
    
            ControlParameters = {} 
    
            ControlParameters['Lambda'] = Controller
            
            #---------------------------------------------------------------------------
                
            # Obtain a numerical soluition of the mean-field equation
            
            State_Variables = {}
            State_Variables['y'] = {}
            State_Variables['y'][0] = Hyperparameters['Native_TypesOpinions']    
            
            ControlParameters = Lib_NumericalSolution.Initialize_Bot_Control(Hyperparameters, ControlParameters)    
            
            
            Hyperparameters = Lib_NumericalSolution.Calc_Aux(Hyperparameters)
            Hyperparameters = Lib_NumericalSolution.Calc_A(Hyperparameters)
            
            State_Variables = Lib_NumericalSolution.RK_Solver(Hyperparameters, ControlParameters, State_Variables)
    
            #---------------------------------------------------------------------------
    
            # Calculate the value of the objective functional
    
            ObjFunction = Lib_NumericalSolution_Ranking.Calculate_ObjFunction(Hyperparameters, State_Variables)
    
            NewItem.append(ObjFunction)
    
        All_Estimations_FBS_Loss.append(NewItem)
    
    
    #---------------------------------------------------------------------------

    print('Calculate the values of the objective functional for variant controllers (Direct)')
    
    for Controller in All_Estimations_Direct:
    
        ControlParameters = {} 
    
        ControlParameters['Lambda'] = Controller
            
        #---------------------------------------------------------------------------
                
        # Obtain a numerical soluition of the mean-field equation
            
        State_Variables = {}
        State_Variables['y'] = {}
        State_Variables['y'][0] = Hyperparameters['Native_TypesOpinions']    
            
        ControlParameters = Lib_NumericalSolution.Initialize_Bot_Control(Hyperparameters, ControlParameters)    
            
            
        Hyperparameters = Lib_NumericalSolution.Calc_Aux(Hyperparameters)
        Hyperparameters = Lib_NumericalSolution.Calc_A(Hyperparameters)
            
        State_Variables = Lib_NumericalSolution.RK_Solver(Hyperparameters, ControlParameters, State_Variables)
    
        #---------------------------------------------------------------------------
    
        # Calculate the value of the objective functional
    
        ObjFunction = Lib_NumericalSolution_Ranking.Calculate_ObjFunction(Hyperparameters, State_Variables)
    
        All_Estimations_Direct_Loss.append(ObjFunction)   
    
    #---------------------------------------------------------------------------

    print('Calculate the values of the objective functional for variant controllers (theory)')
    
    ControlParameters = {} 
    
    ControlParameters['Lambda'] = Control_Theory
                
    # Obtain a numerical soluition of the mean-field equation
            
    State_Variables = {}
    State_Variables['y'] = {}
    State_Variables['y'][0] = Hyperparameters['Native_TypesOpinions']    
            
    ControlParameters = Lib_NumericalSolution.Initialize_Bot_Control(Hyperparameters, ControlParameters)    
            
            
    Hyperparameters = Lib_NumericalSolution.Calc_Aux(Hyperparameters)
    Hyperparameters = Lib_NumericalSolution.Calc_A(Hyperparameters)
            
    State_Variables = Lib_NumericalSolution.RK_Solver(Hyperparameters, ControlParameters, State_Variables)
    
    #---------------------------------------------------------------------------
    
    # Calculate the value of the objective functional
    
    ObjFunction = Lib_NumericalSolution_Ranking.Calculate_ObjFunction(Hyperparameters, State_Variables)
    
    Theory_Loss.append(ObjFunction) 
    
    #---------------------------------------------------------------------------

    print('')
    print('Number of iterations before convergence:')
    for i in All_Estimations_FBS_Loss:
    
        print(len(i))   
    
    # save values

    MaxSize = 0
    
    for lineage in All_Estimations_FBS_Loss:

        if len(lineage) > MaxSize:
            
            MaxSize = len(lineage)

    for lineage in All_Estimations_FBS_Loss:

        if len(lineage) < MaxSize:

            diff = MaxSize - len(lineage)

            last_el = lineage[-1]
            
            for i in range(diff):

                #lineage.append(last_el)
                lineage.append(None)

            

        
    
    np.save(f'{path}/FBS.npy', All_Estimations_FBS_Loss)
    
    np.save(f'{path}/Direct.npy', All_Estimations_Direct_Loss)
    
    np.save(f'{path}/Theory.npy', Theory_Loss)
     

# %% [code]
# 

# %% [code]
#---------------------------------------------------------------------------

#!!!!!

name = 'Diss'

shifts = [-0.1, 0., 0.1]

colors = ['royalblue', 
          'dimgray', 
          'green', 
          'brown', 
          'red']

Labels = ['$\Delta_{min}$', '$\Delta_{*}$', '$\Delta_{max}$', 'theor. control']


TickValuesOutput = ['1', '2', '3', '4', '5']

ylabelVal = 'obj. function'
 
titles = ['(a) depolarization', '(b) steering to right',  '(c) k=0',
          '(d) k=1', '(e) k=2', '(f) k=3', '(g) k=4',  
          '(h) k=0',
          '(i) k=1', '(j) k=2', '(k) k=3', '(l) k=4', 
          #'(d) K = 1, 20 points, synth.',
          #'(e) K = 0, 20 points, emp.', '(f) K = 0, 20 points, synth.',
         ]

nrows = 3
ncols = 10

Offset_Direct = 3
TickValues = [f'iter. {i}' for i in range(Offset_Direct)] + ['Direct \n method']

fig = plt.figure(figsize=(ncols/2*2, nrows*2), constrained_layout = True)


fontsizeValue = 15

#------------------------------------------------------------------------

counter = 1


for (m, M, K, Step, TrTable_Out, TrTable_In) in [(5, 1, 0, 4, Lib_Data.P_empirics_5, Lib_Data.P_empirics_5)]:

    GridSize = 5 #int(T/N/Step)
    
    path = f'Control_Results/m={m}, M={M}, K={K}, Grid={GridSize}, {name}, depol'

    #ymin = 0.7
    #ymax = 1.2
    
    
    All_Estimations_FBS_Loss = np.load(f'{path}/FBS.npy', allow_pickle=True)
    All_Estimations_Direct_Loss = np.load(f'{path}/Direct.npy')
    Theory_Loss = np.load(f'{path}/Theory.npy')

    All_Estimations_FBS_Loss_ = All_Estimations_FBS_Loss[All_Estimations_FBS_Loss != None]
    All_Estimations_Direct_Loss_ = All_Estimations_Direct_Loss[All_Estimations_Direct_Loss != None]
    
    ymin = min([All_Estimations_FBS_Loss_.min(), All_Estimations_Direct_Loss_.min()])
    ymax = max([All_Estimations_FBS_Loss_.max(), All_Estimations_Direct_Loss_.max()])

    ymin = (ymin-0.05)*(0.99)
    ymax = (ymax+0.05)*(1.01)
    
    sub = fig.add_subplot(nrows, ncols, (1, 5))
    
    sub.set_title(titles[0], fontsize = fontsizeValue-3)
    
    sub.axvspan(Offset_Direct-0.5, Offset_Direct+0.5, color='gainsboro', alpha=0.5)

    #All_Values = []
    
    for i in range(len(All_Estimations_FBS_Loss)-1):
    
        #if i
        sub.plot(np.arange(len(All_Estimations_FBS_Loss[i]))+shifts[i], 
                 All_Estimations_FBS_Loss[i], 'o', color=colors[i], mec=colors[i], mew=2, ms=10, ls='-',
                 #label=Labels[i],
                )

        #All_Values = All_Values + list(All_Estimations_FBS_Loss[i])

        if counter == 1:
            sub.plot(np.arange(len(All_Estimations_FBS_Loss[i]))+shifts[i], 
                     All_Estimations_FBS_Loss[i], 'o', color='white', mec=colors[i], mew=2, ms=10, #ls='-',
                     label=Labels[i],
                    )
        else:
            sub.plot(np.arange(len(All_Estimations_FBS_Loss[i]))+shifts[i], 
                     All_Estimations_FBS_Loss[i], 'o', color='white', mec=colors[i], mew=2, ms=10, #ls='-',
                     #label=Labels[i],
                    )  
    
    
    for i in range(len(All_Estimations_Direct_Loss)-1):
    
        
        if counter == 6:    
            sub.plot(Offset_Direct+shifts[i], All_Estimations_Direct_Loss[i], 'd', color='white', mec=colors[i], mew=2, ls='-', 
                     ms=10, 
                     label=Labels[i],
                    )
        else:
            sub.plot(Offset_Direct+shifts[i], All_Estimations_Direct_Loss[i], 'd', color='white', mec=colors[i], mew=2, ls='-', 
                     ms=10,
                    ) 

        #All_Values = All_Values + [All_Estimations_Direct_Loss[i]]
    
    #sub.plot(3, Theory_Loss[0], 's', color='white', mec='k', mew=2, ls='-', 
    #         ms=10)

    if counter % 2 == 1:
        sub.set_ylabel(ylabelVal, fontsize=fontsizeValue-5)
    
    sub.set_xticks(np.arange(len(TickValues)), TickValues, fontsize=fontsizeValue-5)

    #All_Values = np.array(All_Values)
    #All_Values = All_Values[All_Values != None]

    #ymin = All_Values.min()-0.05
    #ymax = All_Values.max()+0.05
    
    sub.set_ylim([ymin, ymax])
    sub.set_xlim([-0.25, Offset_Direct+0.5])
    
    sub.vlines(Offset_Direct-0.5, ymin, ymax, colors='k', lw=0.4)
    sub.vlines(Offset_Direct+0.5, ymin, ymax, colors='k', lw=0.4)
    
    
    if counter == 1 or counter == 6:
        sub.legend(fontsize=fontsizeValue-5, 
                   #loc='upper right',
                  )
        #pass
    
    #------------------------------------------------------------------------

    #counter = counter + 1

#------------------------------------------------------------------------

counter = 6


for (m, M, K, Step, TrTable_Out, TrTable_In) in [(5, 1, 0, 4, Lib_Data.P_empirics_5, Lib_Data.P_empirics_5)]:

    GridSize = 5 #int(T/N/Step)
    
    path = f'Control_Results/m={m}, M={M}, K={K}, Grid={GridSize}, {name}, to_right'


    
    
    All_Estimations_FBS_Loss = np.load(f'{path}/FBS.npy', allow_pickle=True)
    All_Estimations_Direct_Loss = np.load(f'{path}/Direct.npy')
    Theory_Loss = np.load(f'{path}/Theory.npy')

    All_Estimations_FBS_Loss_ = All_Estimations_FBS_Loss[All_Estimations_FBS_Loss != None]
    All_Estimations_Direct_Loss_ = All_Estimations_Direct_Loss[All_Estimations_Direct_Loss != None]
    
    ymin = min([All_Estimations_FBS_Loss_.min(), All_Estimations_Direct_Loss_.min()])
    ymax = max([All_Estimations_FBS_Loss_.max(), All_Estimations_Direct_Loss_.max()])

    ymin = (ymin-0.05)*(0.99)
    ymax = (ymax+0.05)*(1.01)
    
    sub = fig.add_subplot(nrows, ncols, (6, 10))
    
    sub.set_title(titles[1], fontsize = fontsizeValue-3)
    
    sub.axvspan(Offset_Direct-0.5, Offset_Direct+0.5, color='gainsboro', alpha=0.5)

    #All_Values = []
    
    for i in range(len(All_Estimations_FBS_Loss)-1):
    
        #if i
        sub.plot(np.arange(len(All_Estimations_FBS_Loss[i]))+shifts[i], 
                 All_Estimations_FBS_Loss[i], 'o', color=colors[i], mec=colors[i], mew=2, ms=10, ls='-',
                 #label=Labels[i],
                )

        #All_Values = All_Values + list(All_Estimations_FBS_Loss[i])

        sub.plot(np.arange(len(All_Estimations_FBS_Loss[i]))+shifts[i], 
                 All_Estimations_FBS_Loss[i], 'o', color='white', mec=colors[i], mew=2, ms=10, #ls='-',
                 #label=Labels[i],
                )

        
    
    
    for i in range(len(All_Estimations_Direct_Loss)-1):
    
        
        if counter == 6:    
            sub.plot(Offset_Direct+shifts[i], All_Estimations_Direct_Loss[i], 'd', color='white', mec=colors[i], mew=2, ls='-', 
                     ms=10, 
                     label=Labels[i],
                    )
        else:
            sub.plot(Offset_Direct+shifts[i], All_Estimations_Direct_Loss[i], 'd', color='white', mec=colors[i], mew=2, ls='-', 
                     ms=10,
                    ) 

        #All_Values = All_Values + [All_Estimations_Direct_Loss[i]]
    
    #sub.plot(3, Theory_Loss[0], 's', color='white', mec='k', mew=2, ls='-', 
    #         ms=10)

    #All_Values = np.array(All_Values)
    #All_Values = All_Values[All_Values != None]

    #ymin = All_Values.min()-0.05
    #ymax = All_Values.max()+0.05

    if counter % 2 == 1:
        sub.set_ylabel(ylabelVal, fontsize=fontsizeValue-5)
    
    sub.set_xticks(np.arange(len(TickValues)), TickValues, fontsize=fontsizeValue-5)
    
    sub.set_ylim([ymin, ymax])
    sub.set_xlim([-0.25, Offset_Direct+0.5])
    
    sub.vlines(Offset_Direct-0.5, ymin, ymax, colors='k', lw=0.4)
    sub.vlines(Offset_Direct+0.5, ymin, ymax, colors='k', lw=0.4)
    
    
    if counter == 6:
        sub.legend(fontsize=fontsizeValue-5, 
               #loc='upper right',
                  )
        #pass
    
    #------------------------------------------------------------------------

    #counter = counter + 1

#------------------------------------------------------------------------


(m, M, K, Step, TrTable_Out, TrTable_In) = (5, 1, 0, 4, Lib_Data.P_empirics_5, Lib_Data.P_empirics_5)

GridSize = 5 
    
path = f'Control_Results/m={m}, M={M}, K={K}, Grid={GridSize}, {name}, depol'

Names = ['min', 'def', 'max', 'opt']
i = 0
with open(f'{path}/{Names[i]}__Direct.pkl', 'rb') as file:
    loaded_dict = pickle.load(file)

counter = 10
counter_loc = 1

for point in range(5):

    table = loaded_dict[point]['0-0']

    sub = fig.add_subplot(nrows, ncols, (counter+counter_loc, counter+counter_loc+1))

    sub.set_title(titles[point + 2], fontsize = fontsizeValue-3)

    

    #plt.figure(figsize=(3, 3))
    sns.heatmap(table, ax=sub, 
                #cmap=sns.cubehelix_palette(as_cmap=True), 
                cmap='copper',
                cbar=False, vmin=0.5, vmax=1, annot=True, 
                annot_kws={"size": 9})

    sub.set_xticks(np.arange(5)+0.5, TickValuesOutput, fontsize=fontsizeValue-5)
    sub.set_yticks(np.arange(5)+0.5, TickValuesOutput, fontsize=fontsizeValue-5)

    sub.set_xlabel('$l$', fontsize=fontsizeValue-5)
    sub.set_ylabel('$s$', fontsize=fontsizeValue-5)

    counter_loc = counter_loc + 2

    #TickValuesOutput

#------------------------------------------------------------------------

(m, M, K, Step, TrTable_Out, TrTable_In) = (5, 1, 0, 4, Lib_Data.P_empirics_5, Lib_Data.P_empirics_5)

GridSize = 5 

path = f'Control_Results/m={m}, M={M}, K={K}, Grid={GridSize}, {name}, to_right'

Names = ['min', 'def', 'max', 'opt']
i = 0

with open(f'{path}/{Names[i]}__Direct.pkl', 'rb') as file:
    loaded_dict = pickle.load(file)

counter = 20
counter_loc = 1

for point in range(5):

    table = loaded_dict[point]['0-0']

    sub = fig.add_subplot(nrows, ncols, (counter+counter_loc, counter+counter_loc+1))

    sub.set_title(titles[point+7], fontsize = fontsizeValue-3)


    #plt.figure(figsize=(3, 3))
    sns.heatmap(table, ax=sub, 
                #cmap=sns.cubehelix_palette(as_cmap=True), 
                cmap='copper',
                cbar=False, 
                vmin=0.5, vmax=1, annot=True, 
                annot_kws={"size": 9})

    sub.set_xticks(np.arange(5)+0.5, TickValuesOutput, fontsize=fontsizeValue-5)
    sub.set_yticks(np.arange(5)+0.5, TickValuesOutput, fontsize=fontsizeValue-5)

    sub.set_xlabel('$l$', fontsize=fontsizeValue-5)
    sub.set_ylabel('$s$', fontsize=fontsizeValue-5)
    counter_loc = counter_loc + 2

    #TickValuesOutput


plt.show()

# %% [markdown]
# Empirical transition table;
# Sterring to the left;
# m = 5, M = 2, Grid = 5, K = 0.

# %% [code]
P_empirics_5_female = np.load('../SCARDO_ExtPackage/P_empirics_5_female.npy')

P_empirics_5_male = np.load('../SCARDO_ExtPackage/P_empirics_5_male.npy')

# %% [code]
#TrTable_Out = Lib_Data.P_2_inter
#TrTable_In = Lib_Data.P_2_in

#print('Out-type interactions:')
#for i in TrTable_Out:
#    print(i)

#print('In-type interactions:')
#for i in TrTable_In:
#    print(i)

Act_1 = 1
Act_2 = 1
Act_3 = 1

name = 'Diss'

for (m, M, K, Step, TrTable_female, TrTable_male) in [(5, 2, 0, 4, 
                                                      P_empirics_5_female, 
                                                      P_empirics_5_male)]:

    N = 3000
    T = N*20  # 20 Monte-Carlo iterations
      
    GridSize = int(T/N/Step)
    
    path = f'Control_Results/m={m}, M={M}, K={K}, Grid={GridSize}, {name}, to_right'

    if not os.path.isdir(path):
        os.mkdir(path)
    else:
        pass
    
    print('')
    print('---------------------------------------')
    print('')
    print(f'Hyperparameters: m = {m}, M = {M}, K = {K}, GridSize = {GridSize}, type = {name}')
    print('')
    
    #---------------------------------------------------------------------------
    
    #N = 3000        
    #M = 1
    #m = 2
            
        
        
    Hyperparameters = {}
        
    
    Hyperparameters['T'] = T
    Hyperparameters['N'] = N
    Hyperparameters['M'] = M
    Hyperparameters['m'] = m
    Hyperparameters['Opinion_Alphabet'] = np.arange(m)
        
        
        
    Hyperparameters['Types'] = np.arange(M+1)
        
        
    
    
    Hyperparameters['Native_TypesOpinions'] = [[0,    0.05, 0.1, 0.1,  0.25],  # type 1
                                               [0.05, 0.1,  0.15, 0.1,  0.1],  # type 2
                                               #[0,   0.3],
                                              ]
    
                                               # op1  op2
        
    Hyperparameters['Native_probs'] = [[0.4, 0.1], 
                                       [0.1, 0.4]
                                      ]
    
    #Hyperparameters['Native_probs'] = [[1] 
    #                                  ]    
    
        
    # Activity
    Hyperparameters['Activity'] = 1
    Hyperparameters['ActivityRates'] = [Act_1, Act_2, 
                                        Act_3,
                                       ]  # length M+1
        
        
    # Selectivity
    Hyperparameters['Selectivity_Matrices'] = {}
    for Type_i in Hyperparameters['Types']:
        for Type_j in Hyperparameters['Types']:
            Hyperparameters['Selectivity_Matrices'][f'{Type_i}-{Type_j}'] = np.zeros((m, m))
        
        
        
    # Transition tables
    Hyperparameters['Transition_Tables'] = {}
    for Type_i in Hyperparameters['Types']:
        for Type_j in Hyperparameters['Types']:
            if Type_i == 0:
                Hyperparameters['Transition_Tables'][f'{Type_i}-{Type_j}'] = TrTable_female #P_ass_stricit_3 #
            else:
                Hyperparameters['Transition_Tables'][f'{Type_i}-{Type_j}'] = TrTable_male
    
    #Hyperparameters['Transition_Tables'][f'{0}-{0}'] = TrTable_In
    #Hyperparameters['Transition_Tables'][f'{1}-{1}'] = TrTable_In
    #Hyperparameters['Transition_Tables'][f'{2}-{2}'] = TrTable_In
        
    #---------------------------------------------------------------------------
        
    # Initialize bot control
        
    t1 = 1
        
    Hyperparameters['Bot_ControlTimes'] = [t1]
        
    Hyperparameters['Bot_CohortsOpinions'] = {}
    Hyperparameters['Bot_TieIntensities'] = {}
        
    Hyperparameters['Bot_CohortsOpinions'][t1] = [[0, 0, 0, 0, 0],        # cohort 1 -> type 1
                                                  [0, 0, 0, 0, 0],        # cohort 2 -> type 2
                                                  #[0, 0], 
                                                 ]
    
    Hyperparameters['Bot_TieIntensities'][t1] = [0.1,  
                                                 0.1,
                                                ]
        
    #---------------------------------------------------------------------------
        
    # Initialize ranking control
        
    #t1 = 1
        
    #Hyperparameters['Ranking_ControlTimes'] = [t1]
        
    #Hyperparameters['Ranking_Control'] = {}
    #Hyperparameters['Ranking_Control'][t1] = MatrixRanking
        
    #---------------------------------------------------------------------------
        
    # Create grid
        
    #N_GridPoints = 10001
    Tau_0 = 0
    Tau_T = T/N
    #Step = 4 #(Tau_T-Tau_0) / (N_GridPoints-1)
        
    Grid = np.arange(Tau_0, Tau_T+Step, Step)
    
        
    Hyperparameters['Grid'] = Grid
    Hyperparameters['Step'] = Step
    
    #---------------------------------------------------------------------------
    
    V = [0, 1, 2, 3, 4]
    
    #K = 1
    
    DeltaMax = 1
    DeltaDef = 0.75
    DeltaMin = 0.5
    
    Hyperparameters['V'] = V
    
    Hyperparameters['K'] = K
    
    Hyperparameters['DeltaMin'] = DeltaMin
    Hyperparameters['DeltaDef'] = DeltaDef
    Hyperparameters['DeltaMax'] = DeltaMax
    
    #---------------------------------------------------------------------------
    
    All_Estimations_FBS = []
    All_Estimations_Direct = []
    DurationsFBS = []
    DurationsDirect = []
    
    for Delta_in in [DeltaMin, DeltaDef, DeltaMax, -1]:
    
        if Delta_in != -1:
        
            InitialGuess = []
            
            for v in range(len(Grid)):
            
                Personalization_Matrices = {}
            
                for j in list(np.arange(M+1)):
                    for f in list(np.arange(M+1)):
                        Personalization_Matrices[f'{j}-{f}'] = np.ones((m, m))*Delta_in
            
                InitialGuess.append(Personalization_Matrices)
    
        else:
    
            InitialGuess = []
            
            for v in range(len(Grid)):
            
                Personalization_Matrices = {}
            
                for j in list(np.arange(M+1)):
                    for f in list(np.arange(M+1)):
                        Personalization_Matrices[f'{j}-{f}'] = np.ones((m, m))*DeltaMin
                        Personalization_Matrices[f'{j}-{f}'][-1] = np.ones(m)*DeltaMax
            
                InitialGuess.append(Personalization_Matrices)        
        
        Hyperparameters['InitialGuess'] = InitialGuess   
    
        #---------------------------------------------------------------------------
    
        # FBS-method
        
        start_time = time.time()
        
        
        Estimations = Lib_NumericalSolution_Ranking.FBS_Method(Hyperparameters)
        
        end_time = time.time()
        
        #print('Duration:', end_time - start_time, 'sec.') 
    
        DurationsFBS.append(end_time - start_time)
        All_Estimations_FBS.append(Estimations)
    
        #---------------------------------------------------------------------------
    
        # Direct method

        ControlParameters = {}
    
        x0 = ListOfDicts__to__Array(InitialGuess, m, M)
        
        bnds = []
        
        
        for i in range(len(x0)):
        
            bnds.append((DeltaMin, DeltaMax))
        
        bnds = tuple(bnds)
        
        
        start_time = time.time()
        res = scipy.optimize.minimize(ObjFunction_DirectMethod, x0, args=(Hyperparameters, ControlParameters,), 
                       method='SLSQP', bounds=bnds)
        end_time = time.time()
        DurationsDirect.append(end_time - start_time)
        
        x = res.x
        
        Estim = Array_to_ListOfDicts(x, m, M)
        
        All_Estimations_Direct.append(Estim)
    
    
    #---------------------------------------------------------------------------
    
    # Theoretic controller
    
    Control_Theory =  ControlBench(m, M, Grid, DeltaMin, DeltaMax)
    
    #---------------------------------------------------------------------------

    print('')
    print('FBS method durations (s):', DurationsFBS)
    print('Direct method durations (s):', DurationsDirect)
    
    #---------------------------------------------------------------------------
    
    
    
    # save Controllers
    
    Names = ['min', 'def', 'max', 'opt']
    
    for i in range(len(All_Estimations_FBS)):
    
        Dict = All_Estimations_FBS[i][-1]
    
        GridSize = int(T/N/Step)
    
        with open(f'{path}/{Names[i]}__FBS.pkl', 'wb') as file:
            pickle.dump(Dict, file)
    
    for i in range(len(All_Estimations_Direct)):
    
        Dict = All_Estimations_Direct[i]
    
        GridSize = int(T/N/Step)
    
        with open(f'{path}/{Names[i]}__Direct.pkl', 'wb') as file:
            pickle.dump(Dict, file)
    
    #---------------------------------------------------------------------------

    print('Calculate the values of the objective functional for variant controllers (FBS)')
    
    All_Estimations_FBS_Loss = []
    All_Estimations_Direct_Loss = []
    Theory_Loss = []
    
    for i in All_Estimations_FBS:
    
        NewItem = []
    
        for Controller in i:
    
            ControlParameters = {} 
    
            ControlParameters['Lambda'] = Controller
            
            #---------------------------------------------------------------------------
                
            # Obtain a numerical soluition of the mean-field equation
            
            State_Variables = {}
            State_Variables['y'] = {}
            State_Variables['y'][0] = Hyperparameters['Native_TypesOpinions']    
            
            ControlParameters = Lib_NumericalSolution.Initialize_Bot_Control(Hyperparameters, ControlParameters)    
            
            
            Hyperparameters = Lib_NumericalSolution.Calc_Aux(Hyperparameters)
            Hyperparameters = Lib_NumericalSolution.Calc_A(Hyperparameters)
            
            State_Variables = Lib_NumericalSolution.RK_Solver(Hyperparameters, ControlParameters, State_Variables)
    
            #---------------------------------------------------------------------------
    
            # Calculate the value of the objective functional
    
            ObjFunction = Lib_NumericalSolution_Ranking.Calculate_ObjFunction(Hyperparameters, State_Variables)
    
            NewItem.append(ObjFunction)
    
        All_Estimations_FBS_Loss.append(NewItem)
    
    
    #---------------------------------------------------------------------------

    print('Calculate the values of the objective functional for variant controllers (Direct)')
    
    for Controller in All_Estimations_Direct:
    
        ControlParameters = {} 
    
        ControlParameters['Lambda'] = Controller
            
        #---------------------------------------------------------------------------
                
        # Obtain a numerical soluition of the mean-field equation
            
        State_Variables = {}
        State_Variables['y'] = {}
        State_Variables['y'][0] = Hyperparameters['Native_TypesOpinions']    
            
        ControlParameters = Lib_NumericalSolution.Initialize_Bot_Control(Hyperparameters, ControlParameters)    
            
            
        Hyperparameters = Lib_NumericalSolution.Calc_Aux(Hyperparameters)
        Hyperparameters = Lib_NumericalSolution.Calc_A(Hyperparameters)
            
        State_Variables = Lib_NumericalSolution.RK_Solver(Hyperparameters, ControlParameters, State_Variables)
    
        #---------------------------------------------------------------------------
    
        # Calculate the value of the objective functional
    
        ObjFunction = Lib_NumericalSolution_Ranking.Calculate_ObjFunction(Hyperparameters, State_Variables)
    
        All_Estimations_Direct_Loss.append(ObjFunction)   
    
    #---------------------------------------------------------------------------

    print('Calculate the values of the objective functional for variant controllers (theory)')
    
    ControlParameters = {} 
    
    ControlParameters['Lambda'] = Control_Theory
                
    # Obtain a numerical soluition of the mean-field equation
            
    State_Variables = {}
    State_Variables['y'] = {}
    State_Variables['y'][0] = Hyperparameters['Native_TypesOpinions']    
            
    ControlParameters = Lib_NumericalSolution.Initialize_Bot_Control(Hyperparameters, ControlParameters)    
            
            
    Hyperparameters = Lib_NumericalSolution.Calc_Aux(Hyperparameters)
    Hyperparameters = Lib_NumericalSolution.Calc_A(Hyperparameters)
            
    State_Variables = Lib_NumericalSolution.RK_Solver(Hyperparameters, ControlParameters, State_Variables)
    
    #---------------------------------------------------------------------------
    
    # Calculate the value of the objective functional
    
    ObjFunction = Lib_NumericalSolution_Ranking.Calculate_ObjFunction(Hyperparameters, State_Variables)
    
    Theory_Loss.append(ObjFunction) 
    
    #---------------------------------------------------------------------------

    print('')
    print('Number of iterations before convergence:')
    for i in All_Estimations_FBS_Loss:
    
        print(len(i))   
    
    # save values

    MaxSize = 0
    
    for lineage in All_Estimations_FBS_Loss:

        if len(lineage) > MaxSize:
            
            MaxSize = len(lineage)

    for lineage in All_Estimations_FBS_Loss:

        if len(lineage) < MaxSize:

            diff = MaxSize - len(lineage)

            last_el = lineage[-1]
            
            for i in range(diff):

                #lineage.append(last_el)
                lineage.append(None)

            

        
    
    np.save(f'{path}/FBS.npy', All_Estimations_FBS_Loss)
    
    np.save(f'{path}/Direct.npy', All_Estimations_Direct_Loss)
    
    np.save(f'{path}/Theory.npy', Theory_Loss)
     

# %% [code]
1

# %% [code]
print('Direct method durations (s):', DurationsDirect)

# %% [code]
#---------------------------------------------------------------------------

#!!!!!

name = 'Diss'

shifts = [-0.1, 0., 0.1]

colors = ['royalblue', 
          'dimgray', 
          'green', 
          'brown', 
          'red']

Labels = ['$\Delta_{min}$', '$\Delta_{*}$', '$\Delta_{max}$', 'theor. control']


TickValuesOutput = ['1', '2', '3', '4', '5']

ylabelVal = 'obj. function'
 
titles = ['steering to left', 
          '(a1) k=0', '(b1) k=1', '---$\Delta^{1,1}$---\n(c1) k=2', '(d1) k=3', '(e1) k=4',
          '(a2) k=0', '(b2) k=1', '---$\Delta^{1,2}$---\n(c2) k=2', '(d2) k=3', '(e2) k=4',
          '(a3) k=0', '(b3) k=1', '---$\Delta^{2,1}$---\n(c3) k=2', '(d3) k=3', '(e3) k=4',
          '(a4) k=0', '(b4) k=1', '---$\Delta^{2,2}$---\n(c4) k=2', '(d4) k=3', '(e4) k=4',
          #'(d) K = 1, 20 points, synth.',
          #'(e) K = 0, 20 points, emp.', '(f) K = 0, 20 points, synth.',
         ]

nrows = 5
ncols = 5

Offset_Direct = 3
TickValues = [f'iter. {i}' for i in range(Offset_Direct)] + ['Direct \n method']

fig = plt.figure(figsize=(ncols*2, nrows*2), constrained_layout = True)


fontsizeValue = 15

#------------------------------------------------------------------------

counter = 1


for (m, M, K, Step, TrTable_Out, TrTable_In) in [(5, 2, 0, 4, P_empirics_5_female, P_empirics_5_male)]:

    GridSize = 5 #int(T/N/Step)
    
    path = f'Control_Results/m={m}, M={M}, K={K}, Grid={GridSize}, {name}, to_right'

    #ymin = 0.7
    #ymax = 1.2
    
    
    All_Estimations_FBS_Loss = np.load(f'{path}/FBS.npy', allow_pickle=True)
    All_Estimations_Direct_Loss = np.load(f'{path}/Direct.npy')
    Theory_Loss = np.load(f'{path}/Theory.npy')

    All_Estimations_FBS_Loss_ = All_Estimations_FBS_Loss[All_Estimations_FBS_Loss != None]
    All_Estimations_Direct_Loss_ = All_Estimations_Direct_Loss[All_Estimations_Direct_Loss != None]
    
    ymin = min([All_Estimations_FBS_Loss_.min(), 
                All_Estimations_Direct_Loss_.min(),
               ])
    ymax = max([All_Estimations_FBS_Loss_.max(), 
                All_Estimations_Direct_Loss_.max(),
               ])

    ymin = (ymin-0.05)*(0.99)
    ymax = (ymax+0.05)*(1.01)
    
    sub = fig.add_subplot(nrows, ncols, (2, 4))
    
    #sub.set_title(titles[0], fontsize = fontsizeValue-3)
    
    sub.axvspan(Offset_Direct-0.5, Offset_Direct+0.5, color='gainsboro', alpha=0.5)

    #All_Values = []
    
    for i in range(len(All_Estimations_FBS_Loss)-1):
    
        #if i
        sub.plot(np.arange(len(All_Estimations_FBS_Loss[i]))+shifts[i], 
                 All_Estimations_FBS_Loss[i], 'o', color=colors[i], mec=colors[i], mew=2, ms=10, ls='-',
                 #label=Labels[i],
                )

        #All_Values = All_Values + list(All_Estimations_FBS_Loss[i])

        if counter == 1:
            sub.plot(np.arange(len(All_Estimations_FBS_Loss[i]))+shifts[i], 
                     All_Estimations_FBS_Loss[i], 'o', color='white', mec=colors[i], mew=2, ms=10, #ls='-',
                     label=Labels[i],
                    )
        else:
            sub.plot(np.arange(len(All_Estimations_FBS_Loss[i]))+shifts[i], 
                     All_Estimations_FBS_Loss[i], 'o', color='white', mec=colors[i], mew=2, ms=10, #ls='-',
                     #label=Labels[i],
                    )  
    
    
    for i in range(len(All_Estimations_Direct_Loss)-1):
    
        
        if counter == 6:    
            sub.plot(Offset_Direct+shifts[i], All_Estimations_Direct_Loss[i], 'd', color='white', mec=colors[i], mew=2, ls='-', 
                     ms=10, 
                     label=Labels[i],
                    )
        else:
            sub.plot(Offset_Direct+shifts[i], All_Estimations_Direct_Loss[i], 'd', color='white', mec=colors[i], mew=2, ls='-', 
                     ms=10,
                    ) 
    
        #All_Values = All_Values + [All_Estimations_Direct_Loss[i]]
    
    #sub.plot(3, Theory_Loss[0], 's', color='white', mec='k', mew=2, ls='-', 
    #         ms=10)

    if counter % 2 == 1:
        sub.set_ylabel(ylabelVal, fontsize=fontsizeValue-5)
    
    sub.set_xticks(np.arange(len(TickValues)), TickValues, fontsize=fontsizeValue-5)

    #All_Values = np.array(All_Values)
    #All_Values = All_Values[All_Values != None]

    #ymin = All_Values.min()-0.05
    #ymax = All_Values.max()+0.05
    
    sub.set_ylim([ymin, ymax])
    sub.set_xlim([-0.25, Offset_Direct+0.5])
    
    sub.vlines(Offset_Direct-0.5, ymin, ymax, colors='k', lw=0.4)
    sub.vlines(Offset_Direct+0.5, ymin, ymax, colors='k', lw=0.4)
    
    
    if counter == 1 or counter == 6:
        sub.legend(fontsize=fontsizeValue-5, 
                   #loc='upper right',
                  )
        #pass
    
    #------------------------------------------------------------------------

    #counter = counter + 1

#------------------------------------------------------------------------


(m, M, K, Step, TrTable_Out, TrTable_In) = (5, 2, 0, 4, P_empirics_5_female, P_empirics_5_male)

GridSize = 5 
    
path = f'Control_Results/m={m}, M={M}, K={K}, Grid={GridSize}, {name}, to_right'

Names = ['min', 'def', 'max', 'opt']
i = 0
with open(f'{path}/{Names[i]}__FBS.pkl', 'rb') as file:
    loaded_dict = pickle.load(file)

counter = 5
#counter_loc = 1

for point in range(5):

    table = loaded_dict[point]['0-0']

    sub = fig.add_subplot(nrows, ncols, counter+1+point)

    sub.set_title(titles[point + 1], fontsize = fontsizeValue-3)

    

    #plt.figure(figsize=(3, 3))
    sns.heatmap(table, ax=sub, 
                #cmap=sns.cubehelix_palette(as_cmap=True), 
                cmap='copper',
                cbar=False, vmin=0.5, vmax=1, annot=True, 
                annot_kws={"size": 9})

    sub.set_xticks(np.arange(5)+0.5, TickValuesOutput, fontsize=fontsizeValue-5)
    sub.set_yticks(np.arange(5)+0.5, TickValuesOutput, fontsize=fontsizeValue-5)

    sub.set_xlabel('$l$', fontsize=fontsizeValue-5)
    sub.set_ylabel('$s$', fontsize=fontsizeValue-5)

    #counter_loc = counter_loc + 2

    #TickValuesOutput

#------------------------------------------------------------------------


(m, M, K, Step, TrTable_Out, TrTable_In) = (5, 2, 0, 4, P_empirics_5_female, P_empirics_5_male)

GridSize = 5 
    
path = f'Control_Results/m={m}, M={M}, K={K}, Grid={GridSize}, {name}, to_right'

Names = ['min', 'def', 'max', 'opt']
i = 0
with open(f'{path}/{Names[i]}__FBS.pkl', 'rb') as file:
    loaded_dict = pickle.load(file)

counter = 10
#counter_loc = 1

for point in range(5):

    table = loaded_dict[point]['0-1']

    sub = fig.add_subplot(nrows, ncols, counter+1+point)

    sub.set_title(titles[point + 1+5], fontsize = fontsizeValue-3)

    

    #plt.figure(figsize=(3, 3))
    sns.heatmap(table, ax=sub, 
                #cmap=sns.cubehelix_palette(as_cmap=True), 
                cmap='copper',
                cbar=False, vmin=0.5, vmax=1, annot=True, 
                annot_kws={"size": 9})

    sub.set_xticks(np.arange(5)+0.5, TickValuesOutput, fontsize=fontsizeValue-5)
    sub.set_yticks(np.arange(5)+0.5, TickValuesOutput, fontsize=fontsizeValue-5)

    sub.set_xlabel('$l$', fontsize=fontsizeValue-5)
    sub.set_ylabel('$s$', fontsize=fontsizeValue-5)


#------------------------------------------------------------------------


(m, M, K, Step, TrTable_Out, TrTable_In) = (5, 2, 0, 4, P_empirics_5_female, P_empirics_5_male)

GridSize = 5 
    
path = f'Control_Results/m={m}, M={M}, K={K}, Grid={GridSize}, {name}, to_right'

Names = ['min', 'def', 'max', 'opt']
i = 0
with open(f'{path}/{Names[i]}__FBS.pkl', 'rb') as file:
    loaded_dict = pickle.load(file)

counter = 15
#counter_loc = 1

for point in range(5):

    table = loaded_dict[point]['1-0']

    sub = fig.add_subplot(nrows, ncols, counter+1+point)

    sub.set_title(titles[point + 1+5+5], fontsize = fontsizeValue-3)

    

    #plt.figure(figsize=(3, 3))
    sns.heatmap(table, ax=sub, 
                #cmap=sns.cubehelix_palette(as_cmap=True), 
                cmap='copper',
                cbar=False, vmin=0.5, vmax=1, annot=True, 
                annot_kws={"size": 9})

    sub.set_xticks(np.arange(5)+0.5, TickValuesOutput, fontsize=fontsizeValue-5)
    sub.set_yticks(np.arange(5)+0.5, TickValuesOutput, fontsize=fontsizeValue-5)

    sub.set_xlabel('$l$', fontsize=fontsizeValue-5)
    sub.set_ylabel('$s$', fontsize=fontsizeValue-5)

#------------------------------------------------------------------------


(m, M, K, Step, TrTable_Out, TrTable_In) = (5, 2, 0, 4, P_empirics_5_female, P_empirics_5_male)

GridSize = 5 
    
path = f'Control_Results/m={m}, M={M}, K={K}, Grid={GridSize}, {name}, to_right'

Names = ['min', 'def', 'max', 'opt']
i = 0
with open(f'{path}/{Names[i]}__FBS.pkl', 'rb') as file:
    loaded_dict = pickle.load(file)

counter = 20
#counter_loc = 1

for point in range(5):

    table = loaded_dict[point]['1-1']

    sub = fig.add_subplot(nrows, ncols, counter+1+point)

    sub.set_title(titles[point + 1+5+5+5], fontsize = fontsizeValue-3)

    

    #plt.figure(figsize=(3, 3))
    sns.heatmap(table, ax=sub, 
                #cmap=sns.cubehelix_palette(as_cmap=True), 
                cmap='copper',
                cbar=False, vmin=0.5, vmax=1, annot=True, 
                annot_kws={"size": 9})

    sub.set_xticks(np.arange(5)+0.5, TickValuesOutput, fontsize=fontsizeValue-5)
    sub.set_yticks(np.arange(5)+0.5, TickValuesOutput, fontsize=fontsizeValue-5)

    sub.set_xlabel('$l$', fontsize=fontsizeValue-5)
    sub.set_ylabel('$s$', fontsize=fontsizeValue-5)


plt.show()

# %% [code]


# %% [code]


# %% [code]


# %% [code]


# %% [code]


# %% [code]


# %% [code]


# %% [code]


# %% [code]
